# Supplementary material for: Combined Transcriptomic and Proteomic Profiling of E. coli under Microaerobic versus Aerobic Conditions: The Multifaceted Roles of Noncoding Small RNAs and Oxygen-Dependent Sensing in Global Gene Expression Control
Source: Int J Mol Sci. 2022 Feb 25;23(5):2570. doi: 10.3390/ijms23052570 (PMC8910356; doi:10.3390/ijms23052570)
Supplement: Supplementary file 1 [file ijms-23-02570-s001.zip]

Archive with 3 entries (3 files):
- FigS1_S2_TabS1_S3-S4-20220215-01.pdf
- ijms-1593126-revised-supplement-20220217-01.pdf
- Liou-2022-IJMS-Tab S2.xls
