# Supplementary material for: Combined Transcriptomic and Proteomic Profiling of E. coli under Microaerobic versus Aerobic Conditions: The Multifaceted Roles of Noncoding Small RNAs and Oxygen-Dependent Sensing in Global Gene Expression Control
Source: Int J Mol Sci. 2022 Feb 25;23(5):2570. doi: 10.3390/ijms23052570 (PMC8910356; doi:10.3390/ijms23052570)
Supplement: Supplementary file 1 [file ijms-23-02570-s001.zip › Liou-2022-IJMS-Tab S2.xls]

## Sheet: Proteins
Accession	Description	# AAs	MW [kDa]	calc. pI	Abundances (Normalized): F1: 113, Sample; O-1	Abundances (Normalized): F1: 114, Sample; N-2	Abundances (Normalized): F1: 117, Sample; O-2	Abundances (Normalized): F1: 118, Sample; N-3	Abundance Ratio: (114) / (113); N-2 / O-1	Abundance Ratio: (117) / (113); O-2 / O-1	Abundance Ratio: (118) / (113); N-3 / O-1	Abundance Ratio: (118) / (114); N-3 / N-2	Abundance Ratio: (118) / (117); N-3 / O-2	Abundance Ratio: (114) / (117); N-2 / O-2
P0A9B3	Glyceraldehyde-3-phosphate dehydrogenase A OS=Escherichia coli O6:H1 (strain CFT073 / ATCC 700928 / UPEC) GN=gapA PE=3 SV=2	331	35.51	7.11	68579.1	75577.9	62993.6	70583	1.102	0.919	1.029	0.934	1.12	1.2
B1XDI9	Enolase OS=Escherichia coli (strain K12 / DH10B) GN=eno PE=3 SV=1	432	45.626	5.48	20820.4	38035.3	19606	34843.1	1.827	0.942	1.674	0.916	1.777	1.94
P09831	Glutamate synthase [NADPH] large chain OS=Escherichia coli (strain K12) GN=gltB PE=1 SV=3	1486	163.194	6.6	23679.9	24094.4	23947.9	28034.1	1.018	1.011	1.184	1.164	1.171	1.006
A7ZUK2	DNA-directed RNA polymerase subunit beta' OS=Escherichia coli O139:H28 (strain E24377A / ETEC) GN=rpoC PE=3 SV=1	1407	155.063	7.08	445.2	322.2	328.4	278.5	0.724	0.738	0.626	0.864	0.848	0.981
P0A9C6	Glutamine synthetase OS=Escherichia coli O6:H1 (strain CFT073 / ATCC 700928 / UPEC) GN=glnA PE=3 SV=2	469	51.871	5.47	22045.5	24307.3	21404.4	25732.1	1.103	0.971	1.167	1.059	1.202	1.136
P0A8V3	DNA-directed RNA polymerase subunit beta OS=Escherichia coli O6:H1 (strain CFT073 / ATCC 700928 / UPEC) GN=rpoB PE=3 SV=1	1342	150.538	5.26	29555.3	23314.9	25316.7	24972.5	0.789	0.857	0.845	1.071	0.986	0.921
A1AGM7	Elongation factor G OS=Escherichia coli O1:K1 / APEC GN=fusA PE=3 SV=1	704	77.532	5.38	23423.7	21339.2	22404.1	18723.8	0.911	0.956	0.799	0.877	0.836	0.952
A1AGM6	Elongation factor Tu 1 OS=Escherichia coli O1:K1 / APEC GN=tuf1 PE=3 SV=2	394	43.256	5.45	23019.6	20332.5	24420.6	22046.9	0.883	1.061	0.958	1.084	0.903	0.833
B7LAX0	Glucose-6-phosphate isomerase OS=Escherichia coli (strain 55989 / EAEC) GN=pgi PE=3 SV=1	549	61.491	6.29	16339.8	22538.4	14813.1	22818.9	1.379	0.907	1.397	1.012	1.54	1.522
B1XDP7	60 kDa chaperonin OS=Escherichia coli (strain K12 / DH10B) GN=groL PE=3 SV=1	548	57.293	4.94	21371.3	26168.4	19736.7	23907.3	1.224	0.924	1.119	0.914	1.211	1.326
Q1RGI8	Chaperone protein DnaK OS=Escherichia coli (strain UTI89 / UPEC) GN=dnaK PE=3 SV=1	638	69.072	4.97	19563.7	25356.2	20457.2	22511	1.296	1.046	1.151	0.888	1.1	1.239
P09373	Formate acetyltransferase 1 OS=Escherichia coli (strain K12) GN=pflB PE=1 SV=2	760	85.303	6.01	14158.7	29057	13448.9	27067.9	2.052	0.95	1.912	0.932	2.013	2.161
B7NUG1	Aspartate carbamoyltransferase OS=Escherichia coli O7:K1 (strain IAI39 / ExPEC) GN=pyrB PE=3 SV=1	311	34.406	6.61	16989.3	18798.2	12752.7	14437.8	1.106	0.751	0.85	0.768	1.132	1.474
B5YXD8	ATP synthase subunit alpha OS=Escherichia coli O157:H7 (strain EC4115 / EHEC) GN=atpA PE=3 SV=1	513	55.188	6.13	12061	18466.7	12136.2	17739.6	1.531	1.006	1.471	0.961	1.462	1.522
P0ADG8	Inosine-5'-monophosphate dehydrogenase OS=Escherichia coli O157:H7 GN=guaB PE=3 SV=1	488	51.99	6.42	10508.4	9009.8	10968	9747.7	0.857	1.044	0.928	1.082	0.889	0.821
P0A9Q9	Aspartate-semialdehyde dehydrogenase OS=Escherichia coli (strain K12) GN=asd PE=1 SV=1	367	39.992	5.58	10835.2	12149.5	10453.6	10375.4	1.121	0.965	0.958	0.854	0.993	1.162
P0A9Q7	Aldehyde-alcohol dehydrogenase OS=Escherichia coli (strain K12) GN=adhE PE=1 SV=2	891	96.067	6.79	9295	15598	9872.9	16944.8	1.678	1.062	1.823	1.086	1.716	1.58
Q0TET8	Serine hydroxymethyltransferase OS=Escherichia coli O6:K15:H31 (strain 536 / UPEC) GN=glyA PE=3 SV=1	417	45.288	6.48	16404.7	20915.6	13525.3	18162.4	1.275	0.824	1.107	0.868	1.343	1.546
P0ABH8	Citrate synthase OS=Escherichia coli O6:H1 (strain CFT073 / ATCC 700928 / UPEC) GN=gltA PE=3 SV=1	427	47.984	6.68	9736.3	13926.6	6499	8867.2	1.43	0.668	0.911	0.637	1.364	2.143
B7M0C2	Isoleucine--tRNA ligase OS=Escherichia coli O8 (strain IAI1) GN=ileS PE=3 SV=1	938	104.231	6.01	15810.8	14437.7	12142.6	12978.9	0.913	0.768	0.821	0.899	1.069	1.189
P0A912	Peptidoglycan-associated lipoprotein OS=Escherichia coli (strain K12) GN=pal PE=1 SV=1	173	18.812	6.8	7511.4	6747.9	7409.1	8240.3	0.898	0.986	1.097	1.221	1.112	0.911
P69909	Glutamate decarboxylase alpha OS=Escherichia coli O6:H1 (strain CFT073 / ATCC 700928 / UPEC) GN=gadA PE=1 SV=1	466	52.651	5.41	449.2	568.3	433.2	910.6	1.265	0.964	2.027	1.602	2.102	1.312
P0ABK6	Cysteine synthase A OS=Escherichia coli O157:H7 GN=cysK PE=3 SV=2	323	34.468	6.06	9845.4	12707.5	10251	8845.4	1.291	1.041	0.898	0.696	0.863	1.24
P27302	Transketolase 1 OS=Escherichia coli (strain K12) GN=tktA PE=1 SV=5	663	72.166	5.67	13640.6	17189.4	9610.2	15592.6	1.26	0.705	1.143	0.907	1.623	1.789
P0AB71	Fructose-bisphosphate aldolase class 2 OS=Escherichia coli (strain K12) GN=fbaA PE=1 SV=2	359	39.123	5.86	8139.5	12390.2	7847	11530	1.522	0.964	1.417	0.931	1.469	1.579
B1XAJ3	5-methyltetrahydropteroyltriglutamate--homocysteine methyltransferase OS=Escherichia coli (strain K12 / DH10B) GN=metE PE=3 SV=1	753	84.621	5.92	10476.2	18419.6	13402.4	20985.8	1.758	1.279	2.003	1.139	1.566	1.374
Q0TLG3	Elongation factor Ts OS=Escherichia coli O6:K15:H31 (strain 536 / UPEC) GN=tsf PE=3 SV=1	283	30.404	5.29	16980.2	15609.1	16763.1	17256	0.919	0.987	1.016	1.106	1.029	0.931
A7ZTU4	ATP synthase subunit beta OS=Escherichia coli O139:H28 (strain E24377A / ETEC) GN=atpD PE=3 SV=1	460	50.294	5.01	8543.1	14356.5	7413.2	12192.7	1.68	0.868	1.427	0.849	1.645	1.937
P0AG67	30S ribosomal protein S1 OS=Escherichia coli (strain K12) GN=rpsA PE=1 SV=1	557	61.121	4.98	19496.9	9638.6	24164.2	14028.1	0.494	1.239	0.72	1.455	0.581	0.399
P0A799	Phosphoglycerate kinase OS=Escherichia coli (strain K12) GN=pgk PE=1 SV=2	387	41.093	5.22	6837.7	12324.6	7223.5	9346.2	1.802	1.056	1.367	0.758	1.294	1.706
P13029	Catalase-peroxidase OS=Escherichia coli (strain K12) GN=katG PE=1 SV=2	726	79.974	5.31	13402	15839.5	12038.5	13504.3	1.182	0.898	1.008	0.853	1.122	1.316
P0A719	Ribose-phosphate pyrophosphokinase OS=Escherichia coli O157:H7 GN=prs PE=3 SV=2	315	34.197	5.44	8225.5	10397.1	5569.3	7573.8	1.264	0.677	0.921	0.728	1.36	1.867
Q1R627	30S ribosomal protein S5 OS=Escherichia coli (strain UTI89 / UPEC) GN=rpsE PE=3 SV=1	167	17.592	10.11	9278.1	5713.7	10822.6	6577.9	0.616	1.166	0.709	1.151	0.608	0.528
P06149	D-lactate dehydrogenase OS=Escherichia coli (strain K12) GN=dld PE=1 SV=3	571	64.572	6.67	8549.5	9952.2	8150	13365.7	1.164	0.953	1.563	1.343	1.64	1.221
P21170	Biosynthetic arginine decarboxylase OS=Escherichia coli (strain K12) GN=speA PE=1 SV=2	658	73.851	4.94	7299.1	7415.3	7806.8	9503.9	1.016	1.07	1.302	1.282	1.217	0.95
B7NJ58	Trigger factor OS=Escherichia coli O7:K1 (strain IAI39 / ExPEC) GN=tig PE=3 SV=1	432	48.163	4.88	16013.2	11472.3	17252.3	13337.4	0.716	1.077	0.833	1.163	0.773	0.665
P00350	6-phosphogluconate dehydrogenase, decarboxylating OS=Escherichia coli (strain K12) GN=gnd PE=1 SV=2	468	51.449	5.15	12102.8	12799.9	13077.5	10808.8	1.058	1.081	0.893	0.844	0.827	0.979
P08200	Isocitrate dehydrogenase [NADP] OS=Escherichia coli (strain K12) GN=icd PE=1 SV=1	416	45.727	5.26	24405.1	13954.1	20427.8	12614.3	0.572	0.837	0.517	0.904	0.618	0.683
P33570	Transketolase 2 OS=Escherichia coli (strain K12) GN=tktB PE=1 SV=1	667	72.997	6.29	6431.1	7925.4	5206.7	8514.6	1.232	0.81	1.324	1.074	1.635	1.522
B1X9H5	Dihydroorotase OS=Escherichia coli (strain K12 / DH10B) GN=pyrC PE=3 SV=1	348	38.803	6.19	7957.8	6663.1	7539.4	7602.2	0.837	0.947	0.955	1.141	1.008	0.884
B5YT28	Serine--tRNA ligase OS=Escherichia coli O157:H7 (strain EC4115 / EHEC) GN=serS PE=3 SV=1	430	48.384	5.5	10363.8	10510.1	9752	10289.3	1.014	0.941	0.993	0.979	1.055	1.078
P28635	D-methionine-binding lipoprotein MetQ OS=Escherichia coli (strain K12) GN=metQ PE=1 SV=2	271	29.414	5.29	8181.6	7278.7	8704.5	8543.8	0.89	1.064	1.044	1.174	0.982	0.836
P00370	NADP-specific glutamate dehydrogenase OS=Escherichia coli (strain K12) GN=gdhA PE=1 SV=1	447	48.55	6.4	5740.4	6560.4	6174.3	16329.5	1.143	1.076	2.845	2.489	2.645	1.063
P15639	Bifunctional purine biosynthesis protein PurH OS=Escherichia coli (strain K12) GN=purH PE=1 SV=1	529	57.293	5.78	12392.8	10811.1	11958.9	10559.7	0.872	0.965	0.852	0.977	0.883	0.904
A8A5C2	50S ribosomal protein L2 OS=Escherichia coli O9:H4 (strain HS) GN=rplB PE=3 SV=1	273	29.842	10.93	17408	7819.7	20265.8	11225.5	0.449	1.164	0.645	1.436	0.554	0.386
P63284	Chaperone protein ClpB OS=Escherichia coli (strain K12) GN=clpB PE=1 SV=1	857	95.526	5.52	6353.1	7652.6	7598.1	10456	1.205	1.196	1.646	1.366	1.376	1.007
P62709	2,3-bisphosphoglycerate-dependent phosphoglycerate mutase OS=Escherichia coli O157:H7 GN=gpmA PE=3 SV=2	250	28.539	6.18	8679.2	12240	7351.3	11549.6	1.41	0.847	1.331	0.944	1.571	1.665
B1XGX6	Polyribonucleotide nucleotidyltransferase OS=Escherichia coli (strain K12 / DH10B) GN=pnp PE=3 SV=2	711	77.053	5.21	8023.4	6730.5	8392.3	7882.8	0.839	1.046	0.982	1.171	0.939	0.802
Q0TCG6	DNA-directed RNA polymerase subunit alpha OS=Escherichia coli O6:K15:H31 (strain 536 / UPEC) GN=rpoA PE=3 SV=1	329	36.489	5.06	10391.5	8031.1	9484	8963.7	0.773	0.913	0.863	1.116	0.945	0.847
P0A9T0	D-3-phosphoglycerate dehydrogenase OS=Escherichia coli (strain K12) GN=serA PE=1 SV=2	410	44.148	6.35	8554.1	9849.4	7961.7	8147.3	1.151	0.931	0.952	0.827	1.023	1.237
P0AD61	Pyruvate kinase I OS=Escherichia coli (strain K12) GN=pykF PE=1 SV=1	470	50.697	6.09	9888.9	9815.8	10962.8	13596.8	0.993	1.109	1.375	1.385	1.24	0.895
P0C0V1	Periplasmic serine endoprotease DegP OS=Escherichia coli O157:H7 GN=degP PE=3 SV=1	474	49.323	8.56	8931.5	14309.2	10903.3	7308.9	1.602	1.221	0.818	0.511	0.67	1.312
B1IUR3	50S ribosomal protein L1 OS=Escherichia coli (strain ATCC 8739 / DSM 1576 / Crooks) GN=rplA PE=3 SV=1	234	24.714	9.64	14668.6	8152	14353.2	11304.9	0.556	0.979	0.771	1.387	0.788	0.568
P23843	Periplasmic oligopeptide-binding protein OS=Escherichia coli (strain K12) GN=oppA PE=1 SV=2	543	60.861	6.49	6803.2	13988.3	10221.3	12154.5	2.056	1.502	1.787	0.869	1.189	1.369
P77804	Protein YdgA OS=Escherichia coli (strain K12) GN=ydgA PE=1 SV=1	502	54.655	5.17	8289.6	9229.2	7740.8	9608	1.113	0.934	1.159	1.041	1.241	1.192
B7UIL4	30S ribosomal protein S2 OS=Escherichia coli O127:H6 (strain E2348/69 / EPEC) GN=rpsB PE=3 SV=1	241	26.727	7.14	10945.2	4787.7	12048.9	6757.6	0.437	1.101	0.617	1.411	0.561	0.397
B6HZE0	2,3,4,5-tetrahydropyridine-2,6-dicarboxylate N-succinyltransferase OS=Escherichia coli (strain SE11) GN=dapD PE=3 SV=1	274	29.873	5.74	9078.2	9806.3	8672.6	11126.2	1.08	0.955	1.226	1.135	1.283	1.131
B1XB82	6-phosphofructokinase OS=Escherichia coli (strain K12 / DH10B) GN=pfkA PE=3 SV=1	320	34.82	5.72	7615.1	11418.7	6780.4	10561.1	1.499	0.89	1.387	0.925	1.558	1.684
P07395	Phenylalanine--tRNA ligase beta subunit OS=Escherichia coli (strain K12) GN=pheT PE=1 SV=2	795	87.323	5.3	6362	9294.2	5439.9	6893.4	1.461	0.855	1.084	0.742	1.267	1.709
C4ZZR7	Sulfite reductase [NADPH] hemoprotein beta-component OS=Escherichia coli (strain K12 / MC4100 / BW2952) GN=cysI PE=3 SV=1	570	63.958	7.64	8956.4	8340.7	8622.2	9638.6	0.931	0.963	1.076	1.156	1.118	0.967
P25553	Lactaldehyde dehydrogenase OS=Escherichia coli (strain K12) GN=aldA PE=1 SV=2	479	52.24	5.15	7581.6	6121.9	7748	5423.7	0.807	1.022	0.715	0.886	0.7	0.79
P02359	30S ribosomal protein S7 OS=Escherichia coli (strain K12) GN=rpsG PE=1 SV=3	179	20.007	10.36	11114.2	5658.8	11157.7	7588.6	0.509	1.004	0.683	1.341	0.68	0.507
A7ZPX4	Cysteine desulfurase IscS OS=Escherichia coli O139:H28 (strain E24377A / ETEC) GN=iscS PE=3 SV=1	404	45.061	6.37	11084.1	6428.8	11027	6143.1	0.58	0.995	0.554	0.956	0.557	0.583
B1LNT8	50S ribosomal protein L7/L12 OS=Escherichia coli (strain SMS-3-5 / SECEC) GN=rplL PE=3 SV=1	121	12.288	4.65	7391.5	4931.5	8748.2	6179.7	0.667	1.184	0.836	1.253	0.706	0.564
P0AG55	50S ribosomal protein L6 OS=Escherichia coli (strain K12) GN=rplF PE=1 SV=2	177	18.892	9.7	9792.4	4983.9	10991.4	6673.2	0.509	1.122	0.681	1.339	0.607	0.453
P00968	Carbamoyl-phosphate synthase large chain OS=Escherichia coli (strain K12) GN=carB PE=1 SV=2	1073	117.767	5.34	13569.6	7456.1	8808.9	8874.2	0.549	0.649	0.654	1.19	1.007	0.846
P0AE09	Alkyl hydroperoxide reductase subunit C OS=Escherichia coli O6:H1 (strain CFT073 / ATCC 700928 / UPEC) GN=ahpC PE=3 SV=2	187	20.748	5.17	10457.6	11198.2	11270.3	9985	1.071	1.078	0.955	0.892	0.886	0.994
P62399	50S ribosomal protein L5 OS=Escherichia coli (strain K12) GN=rplE PE=1 SV=2	179	20.289	9.48	13280.3	6157.1	15298.8	8141.7	0.464	1.152	0.613	1.322	0.532	0.402
P0ACB2	Delta-aminolevulinic acid dehydratase OS=Escherichia coli (strain K12) GN=hemB PE=1 SV=2	324	35.602	5.39	8893.4	9221.9	7794.7	6557.8	1.037	0.876	0.737	0.711	0.841	1.183
A7ZHR7	Outer membrane protein assembly factor BamA OS=Escherichia coli O139:H28 (strain E24377A / ETEC) GN=bamA PE=3 SV=1	810	90.496	5.12	7208	7628.1	7918.3	9020.1	1.058	1.099	1.251	1.182	1.139	0.963
A8A166	Aspartate--tRNA ligase OS=Escherichia coli O9:H4 (strain HS) GN=aspS PE=3 SV=1	590	65.872	5.69	6026	6672.5	7110.5	5357.7	1.107	1.18	0.889	0.803	0.753	0.938
P38038	Sulfite reductase [NADPH] flavoprotein alpha-component OS=Escherichia coli (strain K12) GN=cysJ PE=1 SV=4	599	66.229	5.02	7541	6045	7597.4	8529.8	0.802	1.007	1.131	1.411	1.123	0.796
P09832	Glutamate synthase [NADPH] small chain OS=Escherichia coli (strain K12) GN=gltD PE=1 SV=3	472	51.982	5.72	6641.6	7472.2	7152.8	7936.6	1.125	1.077	1.195	1.062	1.11	1.045
P23847	Periplasmic dipeptide transport protein OS=Escherichia coli (strain K12) GN=dppA PE=1 SV=1	535	60.255	6.65	8899.7	7125.4	7923.1	12489.4	0.801	0.89	1.403	1.753	1.576	0.899
P02358	30S ribosomal protein S6 OS=Escherichia coli (strain K12) GN=rpsF PE=1 SV=1	135	15.694	5	6433.4	3590.8	6912.7	4333.2	0.558	1.074	0.674	1.207	0.627	0.519
P30125	3-isopropylmalate dehydrogenase OS=Escherichia coli (strain K12) GN=leuB PE=1 SV=3	363	39.492	5.29	9352.3	8338.7	7911.1	7093.5	0.892	0.846	0.758	0.851	0.897	1.054
B6I4R2	Triosephosphate isomerase OS=Escherichia coli (strain SE11) GN=tpiA PE=3 SV=1	255	26.955	5.96	5540.5	10062.9	5039.2	8212.2	1.816	0.91	1.482	0.816	1.63	1.997
P0AC43	Succinate dehydrogenase flavoprotein subunit OS=Escherichia coli O157:H7 GN=sdhA PE=3 SV=1	588	64.381	6.27	7232.7	7338.5	7192.2	5656.5	1.015	0.994	0.782	0.771	0.786	1.02
P0A9G6	Isocitrate lyase OS=Escherichia coli (strain K12) GN=aceA PE=1 SV=1	434	47.492	5.31	9172	7959.6	8395.8	7314.2	0.868	0.915	0.797	0.919	0.871	0.948
A7ZU52	Xaa-Pro dipeptidase OS=Escherichia coli O139:H28 (strain E24377A / ETEC) GN=pepQ PE=3 SV=1	443	50.144	5.99	5957.3	6142.6	4758.2	6760.4	1.031	0.799	1.135	1.101	1.421	1.291
P0A6A3	Acetate kinase OS=Escherichia coli (strain K12) GN=ackA PE=1 SV=1	400	43.263	6.28	4120.3	9304.1	3379.3	5311.6	2.258	0.82	1.289	0.571	1.572	2.753
P06987	Histidine biosynthesis bifunctional protein HisB OS=Escherichia coli (strain K12) GN=hisB PE=1 SV=1	355	40.252	6.18	4142.2	11598.6	3984	7183.5	2.8	0.962	1.734	0.619	1.803	2.911
P12758	Uridine phosphorylase OS=Escherichia coli (strain K12) GN=udp PE=1 SV=3	253	27.142	6.21	5119.3	6743.8	4676.4	6487.9	1.317	0.913	1.267	0.962	1.387	1.442
P0ADY2	Peptidyl-prolyl cis-trans isomerase D OS=Escherichia coli O6:H1 (strain CFT073 / ATCC 700928 / UPEC) GN=ppiD PE=3 SV=1	623	68.108	5.07	7950.9	8031.7	8228.6	6700.5	1.01	1.035	0.843	0.834	0.814	0.976
P0AEK5	Enoyl-[acyl-carrier-protein] reductase [NADH] FabI OS=Escherichia coli O157:H7 GN=fabI PE=3 SV=2	262	27.846	5.87	6658.6	7419	6634.6	5964.9	1.114	0.996	0.896	0.804	0.899	1.118
C5A0Q9	Argininosuccinate lyase OS=Escherichia coli (strain K12 / MC4100 / BW2952) GN=argH PE=3 SV=1	457	50.287	5.27	4310.7	6920.6	4223.8	5489.8	1.605	0.98	1.274	0.793	1.3	1.639
P0A9P5	Thioredoxin reductase OS=Escherichia coli O157:H7 GN=trxB PE=3 SV=2	321	34.601	5.5	5881.1	5230.5	6339.8	3682.6	0.889	1.078	0.626	0.704	0.581	0.825
P25524	Cytosine deaminase OS=Escherichia coli (strain K12) GN=codA PE=1 SV=3	427	47.561	6.15	5009.9	3210.6	5082.4	4680.3	0.641	1.014	0.934	1.458	0.921	0.632
P0A818	S-adenosylmethionine synthase OS=Escherichia coli O6:H1 (strain CFT073 / ATCC 700928 / UPEC) GN=metK PE=3 SV=2	384	41.925	5.26	12465.9	10863.2	8926.4	9860.7	0.871	0.716	0.791	0.908	1.105	1.217
P0A9P1	Dihydrolipoyl dehydrogenase OS=Escherichia coli O6:H1 (strain CFT073 / ATCC 700928 / UPEC) GN=lpdA PE=3 SV=2	474	50.657	6.15	8460.1	11747	9652.7	10701.3	1.389	1.141	1.265	0.911	1.109	1.217
A7ZNX6	GTP cyclohydrolase 1 OS=Escherichia coli O139:H28 (strain E24377A / ETEC) GN=folE PE=3 SV=1	222	24.815	7.33	5809.5	3684.6	5189.3	3646	0.634	0.893	0.628	0.99	0.703	0.71
B1XEJ0	Glycine dehydrogenase (decarboxylating) OS=Escherichia coli (strain K12 / DH10B) GN=gcvP PE=3 SV=1	957	104.31	6	5511.4	4990.8	4759.5	5100.3	0.906	0.864	0.925	1.022	1.072	1.049
P0AG16	Amidophosphoribosyltransferase OS=Escherichia coli (strain K12) GN=purF PE=1 SV=2	505	56.453	5.52	7496	6892.4	5430.7	6318.4	0.919	0.724	0.843	0.917	1.163	1.269
B6HZ81	GMP reductase OS=Escherichia coli (strain SE11) GN=guaC PE=3 SV=1	347	37.36	6.54	6246.8	6044.5	6035.3	5534.7	0.968	0.966	0.886	0.916	0.917	1.002
B6I2F8	Aspartate carbamoyltransferase regulatory chain OS=Escherichia coli (strain SE11) GN=pyrI PE=3 SV=1	153	17.11	7.37	9272.2	9643.7	7221.3	7156.8	1.04	0.779	0.772	0.742	0.991	1.335
P0ACF8	DNA-binding protein H-NS OS=Escherichia coli (strain K12) GN=hns PE=1 SV=2	137	15.53	5.47	8770.7	9675.3	9068.5	9612.4	1.103	1.034	1.096	0.993	1.06	1.067
Q0T9L6	Adenylosuccinate synthetase OS=Escherichia coli O6:K15:H31 (strain 536 / UPEC) GN=purA PE=3 SV=1	432	47.315	5.49	6757.3	5943	5778.5	5453.5	0.879	0.855	0.807	0.918	0.944	1.028
P21179	Catalase HPII OS=Escherichia coli (strain K12) GN=katE PE=1 SV=1	753	84.11	5.88	4568.1	5358.9	4508.7	6221.8	1.173	0.987	1.362	1.161	1.38	1.189
A7ZXD1	Chaperone protein HtpG OS=Escherichia coli O9:H4 (strain HS) GN=htpG PE=3 SV=1	624	71.378	5.21	6096.5	6699.7	6811.1	6664.7	1.099	1.117	1.093	0.995	0.979	0.984
P69787	PTS system glucose-specific EIICB component OS=Escherichia coli O6:H1 (strain CFT073 / ATCC 700928 / UPEC) GN=ptsG PE=3 SV=1	477	50.644	8.65	6631.7	7084.6	7253.6	5624.4	1.068	1.094	0.848	0.794	0.775	0.977
B7NDR8	30S ribosomal protein S4 OS=Escherichia coli O17:K52:H18 (strain UMN026 / ExPEC) GN=rpsD PE=3 SV=1	206	23.455	10.05	9222.4	4914.5	9799.1	7354.5	0.533	1.063	0.797	1.496	0.751	0.502
B1X847	Phosphoserine aminotransferase OS=Escherichia coli (strain K12 / DH10B) GN=serC PE=3 SV=1	362	39.758	5.59	6973.9	6388.2	6664.4	6358.5	0.916	0.956	0.912	0.995	0.954	0.959
P0AFG9	Pyruvate dehydrogenase E1 component OS=Escherichia coli O157:H7 GN=aceE PE=1 SV=2	887	99.606	5.68	6370.9	12005.8	7925	7637.6	1.884	1.244	1.199	0.636	0.964	1.515
P05791	Dihydroxy-acid dehydratase OS=Escherichia coli (strain K12) GN=ilvD PE=1 SV=5	616	65.49	5.9	7329.6	6064.5	6109.5	6575.4	0.827	0.834	0.897	1.084	1.076	0.993
P04391	Ornithine carbamoyltransferase chain I OS=Escherichia coli (strain K12) GN=argI PE=1 SV=3	334	36.884	5.68	5400.3	7727.8	4054.4	5774.8	1.431	0.751	1.069	0.747	1.424	1.906
B1LI91	Glucose-1-phosphate adenylyltransferase OS=Escherichia coli (strain SMS-3-5 / SECEC) GN=glgC PE=3 SV=1	431	48.666	6.14	4494.6	6937.9	4298.4	4629.4	1.544	0.956	1.03	0.667	1.077	1.614
P0A879	Tryptophan synthase beta chain OS=Escherichia coli (strain K12) GN=trpB PE=1 SV=2	397	42.956	6.09	5851.7	6018.3	5538	5394.7	1.028	0.946	0.922	0.896	0.974	1.087
C4ZX98	Peptidase B OS=Escherichia coli (strain K12 / MC4100 / BW2952) GN=pepB PE=3 SV=1	427	46.151	5.92	6013.1	6902.1	6734	5280.8	1.148	1.12	0.878	0.765	0.784	1.025
P15254	Phosphoribosylformylglycinamidine synthase OS=Escherichia coli (strain K12) GN=purL PE=1 SV=3	1295	141.314	5.41	4632.4	3616.1	4905.6	3958.2	0.781	1.059	0.854	1.095	0.807	0.737
B7MCT4	50S ribosomal protein L4 OS=Escherichia coli O45:K1 (strain S88 / ExPEC) GN=rplD PE=3 SV=1	201	22.073	9.73	7168.6	3179.7	8297.2	4583.4	0.444	1.157	0.639	1.441	0.552	0.383
P00954	Tryptophan--tRNA ligase OS=Escherichia coli (strain K12) GN=trpS PE=1 SV=3	334	37.414	6.74	6171.1	5744.3	5652.6	5062.6	0.931	0.916	0.82	0.881	0.896	1.016
P0AAI6	3-oxoacyl-[acyl-carrier-protein] synthase 2 OS=Escherichia coli O6:H1 (strain CFT073 / ATCC 700928 / UPEC) GN=fabF PE=3 SV=2	413	43.019	6.09	3629.9	4378.2	2958.1	3444.9	1.206	0.815	0.949	0.787	1.165	1.48
P0A992	Fructose-bisphosphate aldolase class 1 OS=Escherichia coli O6:H1 (strain CFT073 / ATCC 700928 / UPEC) GN=fbaB PE=3 SV=2	350	38.085	6.73	5337.6	5401.4	5168.7	6930.5	1.012	0.968	1.298	1.283	1.341	1.045
B7N7Q5	4-hydroxy-tetrahydrodipicolinate reductase OS=Escherichia coli O17:K52:H18 (strain UMN026 / ExPEC) GN=dapB PE=3 SV=1	273	28.739	5.76	7372.3	8777.5	6131	9542.2	1.191	0.832	1.294	1.087	1.556	1.432
B7M874	Dihydroorotate dehydrogenase (quinone) OS=Escherichia coli O8 (strain IAI1) GN=pyrD PE=3 SV=1	336	36.751	7.81	9212.2	5289.5	7901.8	5682.2	0.574	0.858	0.617	1.074	0.719	0.669
P0AEB3	D-alanyl-D-alanine carboxypeptidase DacA OS=Escherichia coli O6:H1 (strain CFT073 / ATCC 700928 / UPEC) GN=dacA PE=3 SV=1	403	44.416	8.28	8220.6	4585.5	11271.3	4059.5	0.558	1.371	0.494	0.885	0.36	0.407
P33602	NADH-quinone oxidoreductase subunit G OS=Escherichia coli (strain K12) GN=nuoG PE=1 SV=4	908	100.236	6.25	7216.7	5518.7	7502.5	4539.8	0.765	1.04	0.629	0.823	0.605	0.736
B7LXU6	Purine nucleoside phosphorylase DeoD-type OS=Escherichia coli O8 (strain IAI1) GN=deoD PE=3 SV=1	239	25.933	5.66	5721.1	6081.6	5329	6319.9	1.063	0.931	1.105	1.039	1.186	1.141
P76116	Uncharacterized protein YncE OS=Escherichia coli (strain K12) GN=yncE PE=1 SV=1	353	38.589	9.23	15000.5	7122.8	9997.7	6755.8	0.475	0.666	0.45	0.948	0.676	0.712
P21513	Ribonuclease E OS=Escherichia coli (strain K12) GN=rne PE=1 SV=6	1061	118.125	5.62	5899.8	3838.9	5431.6	4448.7	0.651	0.921	0.754	1.159	0.819	0.707
A8A5E9	30S ribosomal protein S12 OS=Escherichia coli O9:H4 (strain HS) GN=rpsL PE=3 SV=1	124	13.729	10.87	6471.6	3359.3	7482.7	4487.1	0.519	1.156	0.693	1.336	0.6	0.449
P37689	2,3-bisphosphoglycerate-independent phosphoglycerate mutase OS=Escherichia coli (strain K12) GN=gpmI PE=1 SV=1	514	56.158	5.29	5157.8	8707.7	4136.5	6724.9	1.688	0.802	1.304	0.772	1.626	2.105
P0A954	3-oxoacyl-[acyl-carrier-protein] synthase 1 OS=Escherichia coli O6:H1 (strain CFT073 / ATCC 700928 / UPEC) GN=fabB PE=3 SV=1	406	42.586	5.54	4565.1	6162.4	4333.9	4281.1	1.35	0.949	0.938	0.695	0.988	1.422
A7ZSD0	Malate dehydrogenase OS=Escherichia coli O139:H28 (strain E24377A / ETEC) GN=mdh PE=3 SV=1	312	32.317	5.77	5815.3	2836.1	5448	2833.5	0.488	0.937	0.487	0.999	0.52	0.521
B7M9G5	50S ribosomal protein L9 OS=Escherichia coli O8 (strain IAI1) GN=rplI PE=3 SV=1	149	15.759	6.58	10578.6	5117.6	11842.4	7028.3	0.484	1.119	0.664	1.373	0.593	0.432
C4ZRY9	Glucans biosynthesis protein G OS=Escherichia coli (strain K12 / MC4100 / BW2952) GN=mdoG PE=3 SV=1	511	57.876	7.21	7215.9	5260.9	8696.6	5744.9	0.729	1.205	0.796	1.092	0.661	0.605
Q8XCV1	UPF0304 protein YfbU OS=Escherichia coli O157:H7 GN=yfbU PE=3 SV=2	164	19.523	6.52	6059.8	9003.4	5793.4	7528.8	1.486	0.956	1.242	0.836	1.3	1.554
A8A794	Phosphomethylpyrimidine synthase OS=Escherichia coli O9:H4 (strain HS) GN=thiC PE=3 SV=1	631	70.805	6.05	5201.7	5575.8	6160.9	5063	1.072	1.184	0.973	0.908	0.822	0.905
B1LHC3	50S ribosomal protein L24 OS=Escherichia coli (strain SMS-3-5 / SECEC) GN=rplX PE=3 SV=1	104	11.309	10.21	5706.8	3295.7	6648.4	4022.6	0.577	1.165	0.705	1.221	0.605	0.496
P06988	Histidinol dehydrogenase OS=Escherichia coli (strain K12) GN=hisD PE=1 SV=5	434	46.082	5.17	5335.8	10480.6	5354.1	8296.6	1.964	1.003	1.555	0.792	1.55	1.958
P06960	Ornithine carbamoyltransferase chain F OS=Escherichia coli (strain K12) GN=argF PE=1 SV=4	334	36.803	5.95	504	622.7	444	520	1.235	0.881	1.032	0.835	1.171	1.402
P07762	1,4-alpha-glucan branching enzyme GlgB OS=Escherichia coli (strain K12) GN=glgB PE=1 SV=1	728	84.284	6.37	3117.1	3950.6	3850.8	3459.8	1.267	1.235	1.11	0.876	0.898	1.026
Q1R612	30S ribosomal protein S3 OS=Escherichia coli (strain UTI89 / UPEC) GN=rpsC PE=3 SV=1	233	25.967	10.27	8809.7	4331.1	10734.2	6211.9	0.492	1.218	0.705	1.434	0.579	0.403
P77774	Outer membrane protein assembly factor BamB OS=Escherichia coli (strain K12) GN=bamB PE=1 SV=1	392	41.861	4.91	2298	2993.3	2756.6	2875.4	1.303	1.2	1.251	0.961	1.043	1.086
Q0TCG3	30S ribosomal protein S13 OS=Escherichia coli O6:K15:H31 (strain 536 / UPEC) GN=rpsM PE=3 SV=1	118	13.091	10.78	5531.1	2876	6205.7	4121.8	0.52	1.122	0.745	1.433	0.664	0.463
B7M082	Phosphoglucosamine mutase OS=Escherichia coli O8 (strain IAI1) GN=glmM PE=3 SV=1	445	47.514	6.02	5368.6	4998.7	4972.8	6250.5	0.931	0.926	1.164	1.25	1.257	1.005
P75691	Aldehyde reductase YahK OS=Escherichia coli (strain K12) GN=yahK PE=1 SV=1	349	37.954	6.23	5068.5	6098.2	4234.3	6820	1.203	0.835	1.346	1.118	1.611	1.44
B1XHK4	50S ribosomal protein L13 OS=Escherichia coli (strain K12 / DH10B) GN=rplM PE=3 SV=1	142	16.009	9.91	8646.9	3920.6	9428.6	5351	0.453	1.09	0.619	1.365	0.568	0.416
B1J011	ATP-dependent Clp protease proteolytic subunit OS=Escherichia coli (strain ATCC 8739 / DSM 1576 / Crooks) GN=clpP PE=3 SV=1	207	23.172	5.8	2369	3151.5	2233.7	2458.5	1.33	0.943	1.038	0.78	1.101	1.411
P15034	Xaa-Pro aminopeptidase OS=Escherichia coli (strain K12) GN=pepP PE=1 SV=2	441	49.784	5.39	4979.5	5110.8	4827.5	5592.9	1.026	0.969	1.123	1.094	1.159	1.059
A7ZJ60	Glucosamine-6-phosphate deaminase OS=Escherichia coli O139:H28 (strain E24377A / ETEC) GN=nagB PE=3 SV=1	266	29.755	6.9	2763	2989.2	2350.9	3417.5	1.082	0.851	1.237	1.143	1.454	1.272
B1X953	ADP-L-glycero-D-manno-heptose-6-epimerase OS=Escherichia coli (strain K12 / DH10B) GN=hldD PE=3 SV=1	310	34.871	4.93	4441.9	5589.1	4401.1	4675.9	1.258	0.991	1.053	0.837	1.062	1.27
P0AE12	AMP nucleosidase OS=Escherichia coli (strain K12) GN=amn PE=1 SV=1	484	53.961	6.34	4742.2	5273.7	4198.7	4556.6	1.112	0.885	0.961	0.864	1.085	1.256
P0ABD3	Bacterioferritin OS=Escherichia coli (strain K12) GN=bfr PE=1 SV=1	158	18.483	4.81	3239.4	3863.4	2696.8	5511.9	1.193	0.832	1.702	1.427	2.044	1.433
P0AB81	Branched-chain-amino-acid aminotransferase OS=Escherichia coli O6:H1 (strain CFT073 / ATCC 700928 / UPEC) GN=ilvE PE=3 SV=2	309	34.072	5.82	3474.2	3497.3	2751.7	3574.2	1.007	0.792	1.029	1.022	1.299	1.271
P75823	Low specificity L-threonine aldolase OS=Escherichia coli (strain K12) GN=ltaE PE=1 SV=1	333	36.472	6.19	4946.4	6219.4	4497.1	5916.8	1.257	0.909	1.196	0.951	1.316	1.383
P00490	Maltodextrin phosphorylase OS=Escherichia coli (strain K12) GN=malP PE=1 SV=7	797	90.466	7.39	6121.9	5562.3	5621.4	6254.5	0.909	0.918	1.022	1.124	1.113	0.989
P69778	Major outer membrane lipoprotein OS=Escherichia coli O157:H7 GN=lpp PE=3 SV=1	78	8.318	9.25	5696.1	5778.7	5656.8	8024.3	1.015	0.993	1.409	1.389	1.419	1.022
P21499	Ribonuclease R OS=Escherichia coli (strain K12) GN=rnr PE=1 SV=2	813	92.052	8.62	4662	3973.9	5146.7	4156.4	0.852	1.104	0.892	1.046	0.808	0.772
P0AES4	DNA gyrase subunit A OS=Escherichia coli (strain K12) GN=gyrA PE=1 SV=1	875	96.903	5.2	6603	6463.6	6897.4	6316.6	0.979	1.045	0.957	0.977	0.916	0.937
A8A5C5	50S ribosomal protein L3 OS=Escherichia coli O9:H4 (strain HS) GN=rplC PE=3 SV=1	209	22.23	9.91	13658.1	6454.4	14889.5	8704.1	0.473	1.09	0.637	1.349	0.585	0.433
B6I211	30S ribosomal protein S11 OS=Escherichia coli (strain SE11) GN=rpsK PE=3 SV=1	129	13.836	11.33	5017.6	3085.9	6006.7	3998.3	0.615	1.197	0.797	1.296	0.666	0.514
P0ABJ9	Cytochrome bd-I ubiquinol oxidase subunit 1 OS=Escherichia coli (strain K12) GN=cydA PE=1 SV=1	522	58.167	6.81	2602.4	6158.3	2976.8	5985.6	2.366	1.144	2.3	0.972	2.011	2.069
P0ABJ2	Cytochrome bo(3) ubiquinol oxidase subunit 2 OS=Escherichia coli O6:H1 (strain CFT073 / ATCC 700928 / UPEC) GN=cyoA PE=3 SV=1	315	34.889	7.3	4338.8	3512.7	4508.6	4343.7	0.81	1.039	1.001	1.237	0.963	0.779
Q0TCE5	30S ribosomal protein S19 OS=Escherichia coli O6:K15:H31 (strain 536 / UPEC) GN=rpsS PE=3 SV=1	92	10.424	10.52	4746.9	2154.3	4985.6	2866.5	0.454	1.05	0.604	1.331	0.575	0.432
Q0TJC3	Asparagine--tRNA ligase OS=Escherichia coli O6:K15:H31 (strain 536 / UPEC) GN=asnS PE=3 SV=1	466	52.537	5.31	5238.7	4132.2	5963.2	4747.3	0.789	1.138	0.906	1.149	0.796	0.693
Q46829	6-phospho-beta-glucosidase BglA OS=Escherichia coli (strain K12) GN=bglA PE=1 SV=2	479	55.325	5.86	5768.7	6427.4	4727.4	6131.3	1.114	0.819	1.063	0.954	1.297	1.36
Q0TJV4	Protein TolB OS=Escherichia coli O6:K15:H31 (strain 536 / UPEC) GN=tolB PE=3 SV=1	430	45.927	7.59	4557.6	5151.5	5032.9	4978.3	1.13	1.104	1.092	0.966	0.989	1.024
P45464	Penicillin-binding protein activator LpoA OS=Escherichia coli (strain K12) GN=lpoA PE=1 SV=1	678	72.78	5.41	3557.8	3157.9	3747.7	3430.1	0.888	1.053	0.964	1.086	0.915	0.843
P0AFF7	Transcription termination/antitermination protein NusA OS=Escherichia coli O6:H1 (strain CFT073 / ATCC 700928 / UPEC) GN=nusA PE=3 SV=1	495	54.837	4.64	7261.1	4945.2	7142	6018.7	0.681	0.984	0.829	1.217	0.843	0.692
P33363	Periplasmic beta-glucosidase OS=Escherichia coli (strain K12) GN=bglX PE=1 SV=2	765	83.407	6.21	6597.4	5785.7	5774.5	5514.5	0.877	0.875	0.836	0.953	0.955	1.002
P0A794	Pyridoxine 5'-phosphate synthase OS=Escherichia coli (strain K12) GN=pdxJ PE=1 SV=2	243	26.368	5.95	3689.3	4472.4	3479.4	4101.3	1.212	0.943	1.112	0.917	1.179	1.285
P08312	Phenylalanine--tRNA ligase alpha subunit OS=Escherichia coli (strain K12) GN=pheS PE=1 SV=2	327	36.809	6.2	4553.6	6704.3	3782.4	5227.2	1.472	0.831	1.148	0.78	1.382	1.773
B1X9K2	Chorismate synthase OS=Escherichia coli (strain K12 / DH10B) GN=aroC PE=3 SV=1	361	39.113	6.2	2830.6	2240.5	2512.5	2349.4	0.792	0.888	0.83	1.049	0.935	0.892
P22256	4-aminobutyrate aminotransferase GabT OS=Escherichia coli (strain K12) GN=gabT PE=1 SV=1	426	45.746	6.16	3037.3	3249.1	2812.3	3610.1	1.07	0.926	1.189	1.111	1.284	1.155
P0ADI7	Isochorismatase family protein YecD OS=Escherichia coli (strain K12) GN=yecD PE=1 SV=2	188	20.44	5.57	3264.8	4272	2536.1	1069.2	1.308	0.777	0.327	0.25	0.422	1.684
P0AE07	Multidrug efflux pump subunit AcrA OS=Escherichia coli O157:H7 GN=acrA PE=3 SV=1	397	42.171	7.99	5122.2	4895.8	5557.9	4778.3	0.956	1.085	0.933	0.976	0.86	0.881
P06715	Glutathione reductase OS=Escherichia coli (strain K12) GN=gor PE=1 SV=1	450	48.742	6	4417.5	4832.9	3854.1	4698.7	1.094	0.872	1.064	0.972	1.219	1.254
C4ZRM7	3-methyl-2-oxobutanoate hydroxymethyltransferase OS=Escherichia coli (strain K12 / MC4100 / BW2952) GN=panB PE=3 SV=1	264	28.219	5.3	2062.1	3849.8	1691.6	2143	1.867	0.82	1.039	0.557	1.267	2.276
P0ADS7	Uncharacterized protein YggE OS=Escherichia coli O157:H7 GN=yggE PE=4 SV=1	246	26.619	6.57	5344.9	4514.1	4602.8	5001.8	0.845	0.861	0.936	1.108	1.087	0.981
P08506	D-alanyl-D-alanine carboxypeptidase DacC OS=Escherichia coli (strain K12) GN=dacC PE=1 SV=2	400	43.581	8.03	3535.4	5271.1	3729.1	5187.8	1.491	1.055	1.467	0.984	1.391	1.414
P45523	FKBP-type peptidyl-prolyl cis-trans isomerase FkpA OS=Escherichia coli (strain K12) GN=fkpA PE=1 SV=1	270	28.864	8.47	11175.2	7669.8	10499.1	5202.1	0.686	0.939	0.466	0.678	0.495	0.731
C5A1D4	10 kDa chaperonin OS=Escherichia coli (strain K12 / MC4100 / BW2952) GN=groS PE=3 SV=1	97	10.381	5.24	4953.2	5669.4	4805.4	5749.5	1.145	0.97	1.161	1.014	1.196	1.18
C4ZUF7	50S ribosomal protein L30 OS=Escherichia coli (strain K12 / MC4100 / BW2952) GN=rpmD PE=3 SV=1	59	6.538	10.96	4493.1	2116.1	5099.5	3079.3	0.471	1.135	0.685	1.455	0.604	0.415
A7ZX67	6,7-dimethyl-8-ribityllumazine synthase OS=Escherichia coli O9:H4 (strain HS) GN=ribH PE=3 SV=1	156	16.147	5.25	3244.2	3062.7	2829.2	3005.7	0.944	0.872	0.926	0.981	1.062	1.083
A7ZKA9	NAD(P)H dehydrogenase (quinone) OS=Escherichia coli O139:H28 (strain E24377A / ETEC) GN=EcE24377A_1122 PE=3 SV=1	198	20.832	5.86	4462.7	6053.7	3611	6507.9	1.357	0.809	1.458	1.075	1.802	1.676
P0AFK0	Metalloprotease PmbA OS=Escherichia coli (strain K12) GN=pmbA PE=1 SV=1	450	48.339	5.6	4028.6	4283.6	3618.1	4198.7	1.063	0.898	1.042	0.98	1.16	1.184
B1IQT8	50S ribosomal protein L27 OS=Escherichia coli (strain ATCC 8739 / DSM 1576 / Crooks) GN=rpmA PE=3 SV=1	85	9.119	10.58	4431.9	2525.8	4392.6	2947.9	0.57	0.991	0.665	1.167	0.671	0.575
B1X6F3	50S ribosomal protein L15 OS=Escherichia coli (strain K12 / DH10B) GN=rplO PE=3 SV=1	144	14.971	11.18	8464.4	4445.4	9610.7	5936.6	0.525	1.135	0.701	1.335	0.618	0.463
B1LL63	ATP synthase subunit b OS=Escherichia coli (strain SMS-3-5 / SECEC) GN=atpF PE=3 SV=1	156	17.253	6.24	3829.3	5577.8	4012.4	5763.2	1.457	1.048	1.505	1.033	1.436	1.39
A1ABQ2	Threonine--tRNA ligase OS=Escherichia coli O1:K1 / APEC GN=thrS PE=3 SV=1	642	73.967	6.19	6352.4	6903.8	7580.8	6456.6	1.087	1.193	1.016	0.935	0.852	0.911
P0ADE6	Uncharacterized protein YgaU OS=Escherichia coli (strain K12) GN=ygaU PE=1 SV=2	149	16.053	6	6368.8	7700.5	5989.9	8861.7	1.209	0.941	1.391	1.151	1.479	1.286
P0AAI3	ATP-dependent zinc metalloprotease FtsH OS=Escherichia coli (strain K12) GN=ftsH PE=1 SV=1	644	70.663	6.24	4496	4237.6	4887.4	4353.6	0.943	1.087	0.968	1.027	0.891	0.867
A7ZJM7	DNA protection during starvation protein OS=Escherichia coli O139:H28 (strain E24377A / ETEC) GN=dps PE=3 SV=1	167	18.684	6.11	3144	3119.7	3298.9	5552	0.992	1.049	1.766	1.78	1.683	0.946
P0A903	Outer membrane protein assembly factor BamC OS=Escherichia coli (strain K12) GN=bamC PE=1 SV=1	344	36.82	5.57	3686.1	3921.3	4181.1	4521.4	1.064	1.134	1.227	1.153	1.081	0.938
P24171	Peptidyl-dipeptidase dcp OS=Escherichia coli (strain K12) GN=dcp PE=1 SV=4	681	77.467	5.74	3696.1	4496.2	3306.6	4628	1.216	0.895	1.252	1.029	1.4	1.36
P0ABZ7	Chaperone SurA OS=Escherichia coli O6:H1 (strain CFT073 / ATCC 700928 / UPEC) GN=surA PE=3 SV=1	428	47.254	6.98	3841	4671.4	4116.8	6255.2	1.216	1.072	1.629	1.339	1.519	1.135
P0ACF1	DNA-binding protein HU-alpha OS=Escherichia coli O6:H1 (strain CFT073 / ATCC 700928 / UPEC) GN=hupA PE=3 SV=1	90	9.529	9.58	2990.5	2019.9	3688.7	2787.7	0.675	1.233	0.932	1.38	0.756	0.548
B7UGN6	Uracil phosphoribosyltransferase OS=Escherichia coli O127:H6 (strain E2348/69 / EPEC) GN=upp PE=3 SV=1	208	22.519	5.47	7469.7	4247.3	8488.7	4737.8	0.569	1.136	0.634	1.115	0.558	0.5
C4ZSR2	Argininosuccinate synthase OS=Escherichia coli (strain K12 / MC4100 / BW2952) GN=argG PE=3 SV=1	447	49.867	5.39	2985.9	3376.8	5540.4	3305.4	1.131	1.856	1.107	0.979	0.597	0.609
P0A911	Outer membrane protein A OS=Escherichia coli O157:H7 GN=ompA PE=3 SV=1	346	37.178	6.42	3270.1	5113.9	4193.4	5112.8	1.564	1.282	1.564	1	1.219	1.219
P07004	Gamma-glutamyl phosphate reductase OS=Escherichia coli (strain K12) GN=proA PE=1 SV=2	417	44.602	5.64	5230.7	5952.9	5005	5163.6	1.138	0.957	0.987	0.867	1.032	1.189
P02930	Outer membrane protein TolC OS=Escherichia coli (strain K12) GN=tolC PE=1 SV=3	493	53.708	5.66	2694.5	3040.2	2979.8	3556	1.128	1.106	1.32	1.17	1.193	1.02
P0ADG5	Inositol-1-monophosphatase OS=Escherichia coli O6:H1 (strain CFT073 / ATCC 700928 / UPEC) GN=suhB PE=3 SV=1	267	29.154	6.96	5250.1	2892	5014.8	3350.1	0.551	0.955	0.638	1.158	0.668	0.577
P0ADB2	Osmotically-inducible lipoprotein E OS=Escherichia coli O157:H7 GN=osmE PE=4 SV=1	112	12.013	7.87	2316.7	2369	2247.3	3262.3	1.023	0.97	1.408	1.377	1.452	1.054
P0AG07	Ribulose-phosphate 3-epimerase OS=Escherichia coli (strain K12) GN=rpe PE=1 SV=1	225	24.539	5.31	2266.5	2508.5	2049.6	2110.5	1.107	0.904	0.931	0.841	1.03	1.224
P0A6L2	4-hydroxy-tetrahydrodipicolinate synthase OS=Escherichia coli (strain K12) GN=dapA PE=1 SV=1	292	31.25	6.44	4932.1	5675	4710.4	4835.6	1.151	0.955	0.98	0.852	1.027	1.205
P0AGD3	Superoxide dismutase [Fe] OS=Escherichia coli (strain K12) GN=sodB PE=1 SV=2	193	21.253	5.95	2728.6	4569.1	3081.9	4899.8	1.675	1.129	1.796	1.072	1.59	1.483
P76177	Protein YdgH OS=Escherichia coli (strain K12) GN=ydgH PE=1 SV=1	314	33.882	9.28	5772.2	4252	6369.9	4894.5	0.737	1.104	0.848	1.151	0.768	0.668
A7ZJ63	Glutamine--tRNA ligase OS=Escherichia coli O139:H28 (strain E24377A / ETEC) GN=glnS PE=3 SV=1	554	63.438	6.28	3498.4	2845.2	3143	2606.3	0.813	0.898	0.745	0.916	0.829	0.905
P0A9Y8	Cold shock-like protein CspC OS=Escherichia coli O157:H7 GN=cspC PE=3 SV=2	69	7.398	7.24	2602.7	2191.2	2928.9	3150.7	0.842	1.125	1.211	1.438	1.076	0.748
P0A7D7	Phosphoribosylaminoimidazole-succinocarboxamide synthase OS=Escherichia coli (strain K12) GN=purC PE=1 SV=1	237	26.978	5.16	6712.2	6533	6387.3	6345.6	0.973	0.952	0.945	0.971	0.993	1.023
B1IU61	CTP synthase OS=Escherichia coli (strain ATCC 8739 / DSM 1576 / Crooks) GN=pyrG PE=3 SV=1	545	60.336	5.94	5723.2	6489.3	4756.3	4809.4	1.134	0.831	0.84	0.741	1.011	1.364
P07024	Protein UshA OS=Escherichia coli (strain K12) GN=ushA PE=1 SV=2	550	60.786	5.71	3656.1	3600.4	3674.5	3447.9	0.985	1.005	0.943	0.958	0.938	0.98
P24182	Biotin carboxylase OS=Escherichia coli (strain K12) GN=accC PE=1 SV=2	449	49.289	7.11	4947	4523.2	4561.9	4742.6	0.914	0.922	0.959	1.049	1.04	0.992
B1XA37	Peptidase T OS=Escherichia coli (strain K12 / DH10B) GN=pepT PE=3 SV=1	408	44.895	5.59	4815	4858.3	3956	5254.6	1.009	0.822	1.091	1.082	1.328	1.228
P07014	Succinate dehydrogenase iron-sulfur subunit OS=Escherichia coli (strain K12) GN=sdhB PE=1 SV=1	238	26.752	6.73	3437.3	3689	3225.9	2913.2	1.073	0.939	0.848	0.79	0.903	1.144
B6I229	50S ribosomal protein L22 OS=Escherichia coli (strain SE11) GN=rplV PE=3 SV=1	110	12.219	10.23	6216	3225.2	6470.7	4348.4	0.519	1.041	0.7	1.348	0.672	0.498
B7NFS5	50S ribosomal protein L10 OS=Escherichia coli O17:K52:H18 (strain UMN026 / ExPEC) GN=rplJ PE=3 SV=1	165	17.7	8.98	6179	3929.1	6823.3	5197.2	0.636	1.104	0.841	1.323	0.762	0.576
P06721	Cystathionine beta-lyase MetC OS=Escherichia coli (strain K12) GN=metC PE=1 SV=1	395	43.185	6.47	4105.4	4005.2	3217.4	4881.9	0.976	0.784	1.189	1.219	1.517	1.245
P0A871	Transaldolase B OS=Escherichia coli O157:H7 GN=talB PE=3 SV=2	317	35.197	5.21	5157.3	3995.2	6397.9	4382.2	0.775	1.241	0.85	1.097	0.685	0.624
P0AED2	Universal stress protein A OS=Escherichia coli O157:H7 GN=uspA PE=3 SV=2	144	16.056	5.29	2958.6	4816	2608.1	3434.5	1.628	0.882	1.161	0.713	1.317	1.847
P69805	Mannose permease IID component OS=Escherichia coli (strain K12) GN=manZ PE=1 SV=2	283	30.935	9.23	1965.9	2386.5	2021.6	2747	1.214	1.028	1.397	1.151	1.359	1.18
B7LAK9	50S ribosomal protein L25 OS=Escherichia coli (strain 55989 / EAEC) GN=rplY PE=3 SV=1	94	10.687	9.6	7324.5	3693.2	7860.4	4537.6	0.504	1.073	0.62	1.229	0.577	0.47
P0A864	Thiol peroxidase OS=Escherichia coli O157:H7 GN=tpx PE=3 SV=2	168	17.824	4.92	3932.7	3268.8	3746.5	2484.6	0.831	0.953	0.632	0.76	0.663	0.872
P16703	Cysteine synthase B OS=Escherichia coli (strain K12) GN=cysM PE=1 SV=1	303	32.643	5.55	1663.4	1709.9	1729.8	2483.6	1.028	1.04	1.493	1.452	1.436	0.989
P0A7B0	Inorganic pyrophosphatase OS=Escherichia coli O157:H7 GN=ppa PE=3 SV=2	176	19.691	5.17	5981.8	6113	7287.4	6484.2	1.022	1.218	1.084	1.061	0.89	0.839
B7MJ81	Acyl carrier protein OS=Escherichia coli O45:K1 (strain S88 / ExPEC) GN=acpP PE=3 SV=1	78	8.634	4.06	3355	2779.1	3648.2	3417.2	0.828	1.087	1.019	1.23	0.937	0.762
P18335	Acetylornithine/succinyldiaminopimelate aminotransferase OS=Escherichia coli (strain K12) GN=argD PE=1 SV=4	406	43.739	6.23	2358.3	2572.9	4000.9	3095.5	1.091	1.697	1.313	1.203	0.774	0.643
B7MQ59	Phosphoheptose isomerase OS=Escherichia coli O81 (strain ED1a) GN=gmhA PE=3 SV=1	192	20.802	6.42	3102.7	3982.8	2566.3	3265.6	1.284	0.827	1.053	0.82	1.273	1.552
B1XBC2	Acetylornithine deacetylase OS=Escherichia coli (strain K12 / DH10B) GN=argE PE=3 SV=1	383	42.32	5.9	1887.7	1700.7	1725.7	1637.1	0.901	0.914	0.867	0.963	0.949	0.985
P0AD98	Leu/Ile/Val-binding protein OS=Escherichia coli O157:H7 GN=livJ PE=3 SV=1	367	39.052	5.8	6393.4	3910.4	6241.5	3831.6	0.612	0.976	0.599	0.98	0.614	0.627
P76372	Chain length determinant protein OS=Escherichia coli (strain K12) GN=wzzB PE=1 SV=2	326	36.432	5.59	3637.2	3356.3	4420.8	3216.1	0.923	1.215	0.884	0.958	0.728	0.759
P21599	Pyruvate kinase II OS=Escherichia coli (strain K12) GN=pykA PE=1 SV=3	480	51.325	6.68	2875.8	3276.8	3243.1	3437.5	1.139	1.128	1.195	1.049	1.06	1.01
P0A6F2	Carbamoyl-phosphate synthase small chain OS=Escherichia coli O157:H7 GN=carA PE=3 SV=1	382	41.405	6.38	2903.7	1756.5	2158.3	2065.4	0.605	0.743	0.711	1.176	0.957	0.814
P0AEE1	Protein DcrB OS=Escherichia coli (strain K12) GN=dcrB PE=3 SV=1	185	19.775	5.33	3058.7	3087.5	2962	2148.8	1.009	0.968	0.703	0.696	0.725	1.042
P0AE18	Methionine aminopeptidase OS=Escherichia coli (strain K12) GN=map PE=1 SV=1	264	29.312	5.96	5722	3859.7	5451.5	4451.5	0.675	0.953	0.778	1.153	0.817	0.708
B7NEU1	50S ribosomal protein L28 OS=Escherichia coli O17:K52:H18 (strain UMN026 / ExPEC) GN=rpmB PE=3 SV=1	78	9.001	11.41	8040.9	3855.5	9783.2	5975.9	0.479	1.217	0.743	1.55	0.611	0.394
C5A0T1	Thiazole synthase OS=Escherichia coli (strain K12 / MC4100 / BW2952) GN=thiG PE=3 SV=1	256	26.879	5.58	3411.9	2676.1	2352.9	2192.3	0.784	0.69	0.643	0.819	0.932	1.137
P36938	Phosphoglucomutase OS=Escherichia coli (strain K12) GN=pgm PE=1 SV=1	546	58.324	5.71	3836.9	5107.1	3790.2	3831.4	1.331	0.988	0.999	0.75	1.011	1.347
C4ZZ11	ATP synthase gamma chain OS=Escherichia coli (strain K12 / MC4100 / BW2952) GN=atpG PE=3 SV=1	287	31.557	8.76	3867.3	5823.9	4139.3	5636.2	1.506	1.07	1.457	0.968	1.362	1.407
P46130	Putative acyl-CoA thioester hydrolase YbhC OS=Escherichia coli (strain K12) GN=ybhC PE=1 SV=2	427	46.054	6	3727.6	3248.3	3505.9	3973.8	0.871	0.941	1.066	1.223	1.133	0.927
P05793	Ketol-acid reductoisomerase OS=Escherichia coli (strain K12) GN=ilvC PE=1 SV=4	491	54.034	5.31	6694.9	5109.9	7627.2	6102.8	0.763	1.139	0.912	1.194	0.8	0.67
P35340	Alkyl hydroperoxide reductase subunit F OS=Escherichia coli (strain K12) GN=ahpF PE=1 SV=2	521	56.142	5.68	4594.4	3730.6	5145.1	4583.6	0.812	1.12	0.998	1.229	0.891	0.725
B7LAD4	Succinyl-CoA ligase [ADP-forming] subunit beta OS=Escherichia coli (strain 55989 / EAEC) GN=sucC PE=3 SV=1	388	41.367	5.52	4879.3	4136.8	3537.3	3021.8	0.848	0.725	0.619	0.73	0.854	1.169
P61517	Carbonic anhydrase 2 OS=Escherichia coli (strain K12) GN=can PE=1 SV=1	220	25.081	6.65	5402.9	3818.8	3789	3280.7	0.707	0.701	0.607	0.859	0.866	1.008
P0AC02	Outer membrane protein assembly factor BamD OS=Escherichia coli (strain K12) GN=bamD PE=1 SV=1	245	27.812	6.6	3926.6	4306.4	4562.2	5259	1.097	1.162	1.339	1.221	1.153	0.944
P09127	Putative uroporphyrinogen-III C-methyltransferase OS=Escherichia coli (strain K12) GN=hemX PE=1 SV=1	393	42.937	4.82	3008.9	3812.4	3155.3	3185.3	1.267	1.049	1.059	0.836	1.01	1.208
B7N190	30S ribosomal protein S8 OS=Escherichia coli O81 (strain ED1a) GN=rpsH PE=3 SV=1	130	14.118	9.42	7920.3	4613.4	8743.6	6004	0.582	1.104	0.758	1.301	0.687	0.528
B7L639	Queuine tRNA-ribosyltransferase OS=Escherichia coli (strain 55989 / EAEC) GN=tgt PE=3 SV=1	375	42.566	6.4	3480	2745.2	3624.6	3668.2	0.789	1.042	1.054	1.336	1.012	0.757
P76576	UPF0070 protein YfgM OS=Escherichia coli (strain K12) GN=yfgM PE=3 SV=1	206	22.162	5.16	5314.2	5472.1	5632.3	4562.2	1.03	1.06	0.858	0.834	0.81	0.972
B7N0U4	50S ribosomal protein L18 OS=Escherichia coli O81 (strain ED1a) GN=rplR PE=3 SV=1	117	12.762	10.42	5313.4	2883.9	5933.3	3935.4	0.543	1.117	0.741	1.365	0.663	0.486
B1LGS1	S-adenosylmethionine decarboxylase proenzyme OS=Escherichia coli (strain SMS-3-5 / SECEC) GN=speD PE=3 SV=1	264	30.365	5.39	2536	1677.3	2361.2	1751.2	0.661	0.931	0.691	1.044	0.742	0.71
Q46851	L-glyceraldehyde 3-phosphate reductase OS=Escherichia coli (strain K12) GN=gpr PE=1 SV=1	346	38.808	7.24	2253.9	3315.4	1982.2	2991.2	1.471	0.879	1.327	0.902	1.509	1.673
B1IUY7	S-ribosylhomocysteine lyase OS=Escherichia coli (strain ATCC 8739 / DSM 1576 / Crooks) GN=luxS PE=3 SV=1	171	19.404	5.36	2945.4	4125.7	2953.4	3811.1	1.401	1.003	1.294	0.924	1.29	1.397
B6I628	50S ribosomal protein L19 OS=Escherichia coli (strain SE11) GN=rplS PE=3 SV=1	115	13.125	10.62	4879.6	2588.7	5273.1	3074.1	0.531	1.081	0.63	1.188	0.583	0.491
P00957	Alanine--tRNA ligase OS=Escherichia coli (strain K12) GN=alaS PE=1 SV=2	876	95.973	5.81	3789.4	2543.6	3065.8	2807.8	0.671	0.809	0.741	1.104	0.916	0.83
P0AB92	Phospho-2-dehydro-3-deoxyheptonate aldolase, Phe-sensitive OS=Escherichia coli O157:H7 GN=aroG PE=3 SV=1	350	37.986	6.6	4670.3	2322.5	2982.7	2813.5	0.497	0.639	0.602	1.211	0.943	0.779
B7M1V7	Phosphoenolpyruvate carboxykinase [ATP] OS=Escherichia coli O8 (strain IAI1) GN=pckA PE=3 SV=1	540	59.606	5.71	2872.2	4786.3	2448.5	3674.4	1.666	0.852	1.279	0.768	1.501	1.955
P0ACG2	DNA-binding protein StpA OS=Escherichia coli O157:H7 GN=stpA PE=3 SV=1	134	15.338	8.4	7422.7	3757.7	6818.4	4512.5	0.506	0.919	0.608	1.201	0.662	0.551
A7ZWK1	Xanthine phosphoribosyltransferase OS=Escherichia coli O9:H4 (strain HS) GN=gpt PE=3 SV=1	152	16.96	5.85	2616	2467.4	2662.5	2590.5	0.943	1.018	0.99	1.05	0.973	0.927
P46853	Uncharacterized oxidoreductase YhhX OS=Escherichia coli (strain K12) GN=yhhX PE=1 SV=1	345	38.741	6.54	3542.3	5324.9	3371	4485.5	1.503	0.952	1.266	0.842	1.331	1.58
P0AC86	Glycogen phosphorylase OS=Escherichia coli (strain K12) GN=glgP PE=3 SV=1	815	93.114	5.9	2016.1	2659.7	1809.4	2361.7	1.319	0.897	1.171	0.888	1.305	1.47
P37902	Glutamate/aspartate import solute-binding protein OS=Escherichia coli (strain K12) GN=gltI PE=1 SV=2	302	33.399	8.53	7295.8	4467.5	5871.7	4140	0.612	0.805	0.567	0.927	0.705	0.761
P15067	Glycogen debranching enzyme OS=Escherichia coli (strain K12) GN=glgX PE=1 SV=3	657	73.53	6.06	2803.2	3614.7	2805.2	3331	1.289	1.001	1.188	0.922	1.187	1.289
B1XD64	Proline--tRNA ligase OS=Escherichia coli (strain K12 / DH10B) GN=proS PE=3 SV=1	572	63.653	5.24	3545	2103.9	4697.6	3058.4	0.593	1.325	0.863	1.454	0.651	0.448
P28304	Quinone oxidoreductase 1 OS=Escherichia coli (strain K12) GN=qorA PE=1 SV=1	327	35.151	8.31	3191.5	4979.5	2946.8	5923	1.56	0.923	1.856	1.189	2.01	1.69
P0AFP7	Putative GTP cyclohydrolase 1 type 2 OS=Escherichia coli O6:H1 (strain CFT073 / ATCC 700928 / UPEC) GN=ybgI PE=3 SV=1	247	26.876	5.19	1962.9	2316.6	1738.2	2674.5	1.18	0.886	1.363	1.155	1.539	1.333
C4ZUH6	30S ribosomal protein S10 OS=Escherichia coli (strain K12 / MC4100 / BW2952) GN=rpsJ PE=3 SV=1	103	11.728	9.69	4771.1	2191.5	5351.1	3381.1	0.459	1.122	0.709	1.543	0.632	0.41
B7LEM9	Phosphopentomutase OS=Escherichia coli (strain 55989 / EAEC) GN=deoB PE=3 SV=1	407	44.342	5.29	2885.7	4317.5	2996.2	4039.5	1.496	1.038	1.4	0.936	1.348	1.441
P0ADA5	Uncharacterized lipoprotein YajG OS=Escherichia coli (strain K12) GN=yajG PE=4 SV=1	192	20.937	8.63	2992.8	2278.2	2931.6	2416.4	0.761	0.98	0.807	1.061	0.824	0.777
B7NR10	Tryptophanase OS=Escherichia coli O7:K1 (strain IAI39 / ExPEC) GN=tnaA PE=3 SV=1	471	52.74	6.23	5033.5	4224.2	2878.9	1497.6	0.839	0.572	0.298	0.355	0.52	1.467
B1X6V6	ATP phosphoribosyltransferase OS=Escherichia coli (strain K12 / DH10B) GN=hisG PE=3 SV=1	299	33.345	5.63	2093.6	2105	3107.4	3174	1.005	1.484	1.516	1.508	1.021	0.677
B1XA43	tRNA-specific 2-thiouridylase MnmA OS=Escherichia coli (strain K12 / DH10B) GN=mnmA PE=3 SV=1	368	40.934	5.06	2525.4	2090.8	2304.7	1900.4	0.828	0.913	0.753	0.909	0.825	0.907
P00509	Aspartate aminotransferase OS=Escherichia coli (strain K12) GN=aspC PE=1 SV=1	396	43.546	5.77	3866.1	7378.2	3567.1	5485	1.908	0.923	1.419	0.743	1.538	2.068
Q1RCM3	2-dehydro-3-deoxyphosphooctonate aldolase OS=Escherichia coli (strain UTI89 / UPEC) GN=kdsA PE=3 SV=1	284	30.813	6.8	6135.7	6051.9	5882	5668.9	0.986	0.959	0.924	0.937	0.964	1.029
P09372	Protein GrpE OS=Escherichia coli (strain K12) GN=grpE PE=1 SV=1	197	21.784	4.75	4416.9	5463.9	5155.9	5699.7	1.237	1.167	1.29	1.043	1.105	1.06
B1J055	Recombination-associated protein RdgC OS=Escherichia coli (strain ATCC 8739 / DSM 1576 / Crooks) GN=rdgC PE=3 SV=1	303	33.971	5.4	3095.8	3148.8	2799.9	3000.2	1.017	0.904	0.969	0.953	1.072	1.125
B7L6I9	50S ribosomal protein L20 OS=Escherichia coli (strain 55989 / EAEC) GN=rplT PE=3 SV=1	118	13.489	11.47	9675	3876.7	10924.3	5479.4	0.401	1.129	0.566	1.413	0.502	0.355
Q1R613	50S ribosomal protein L16 OS=Escherichia coli (strain UTI89 / UPEC) GN=rplP PE=3 SV=1	136	15.271	11.22	2752.8	1649.8	2913.9	2201.5	0.599	1.059	0.8	1.334	0.756	0.566
A7ZXD2	Adenylate kinase OS=Escherichia coli O9:H4 (strain HS) GN=adk PE=3 SV=1	214	23.571	5.76	4976.6	5211	6353.3	4457.4	1.047	1.277	0.896	0.855	0.702	0.82
P00935	Cystathionine gamma-synthase OS=Escherichia coli (strain K12) GN=metB PE=1 SV=1	386	41.524	6.47	4958.4	4389.2	3209.3	4001.2	0.885	0.647	0.807	0.912	1.247	1.368
P64597	Uncharacterized protein YraP OS=Escherichia coli O6:H1 (strain CFT073 / ATCC 700928 / UPEC) GN=yraP PE=4 SV=1	191	20.016	8.98	4277.2	3973.7	4162.9	3738.3	0.929	0.973	0.874	0.941	0.898	0.955
B1XGX7	30S ribosomal protein S15 OS=Escherichia coli (strain K12 / DH10B) GN=rpsO PE=3 SV=1	89	10.263	10.4	3608.6	1658.7	3871.2	2567	0.46	1.073	0.711	1.548	0.663	0.428
B7N5J4	Ubiquinone biosynthesis O-methyltransferase OS=Escherichia coli O17:K52:H18 (strain UMN026 / ExPEC) GN=ubiG PE=3 SV=1	240	26.538	6.6	2133.5	2140.3	2519.4	1995.7	1.003	1.181	0.935	0.932	0.792	0.85
P31979	NADH-quinone oxidoreductase subunit F OS=Escherichia coli (strain K12) GN=nuoF PE=1 SV=3	445	49.261	6.86	2987.2	2240	3180.7	1763	0.75	1.065	0.59	0.787	0.554	0.704
B7M730	50S ribosomal protein L11 OS=Escherichia coli O8 (strain IAI1) GN=rplK PE=3 SV=1	142	14.866	9.63	5504	3087.9	6100.6	4371.4	0.561	1.108	0.794	1.416	0.717	0.506
P04805	Glutamate--tRNA ligase OS=Escherichia coli (strain K12) GN=gltX PE=1 SV=1	471	53.782	5.94	2165.6	1602.9	2440.4	1978.2	0.74	1.127	0.913	1.234	0.811	0.657
P39099	Periplasmic pH-dependent serine endoprotease DegQ OS=Escherichia coli (strain K12) GN=degQ PE=1 SV=1	455	47.176	5.95	2843.1	2934.1	3649.3	4047.3	1.032	1.284	1.424	1.379	1.109	0.804
P76402	UPF0339 protein YegP OS=Escherichia coli (strain K12) GN=yegP PE=1 SV=2	110	12.017	9.44	2413.4	2241.9	2255.1	3138	0.929	0.934	1.3	1.4	1.392	0.994
B1XE70	NAD-dependent malic enzyme OS=Escherichia coli (strain K12 / DH10B) GN=maeA PE=3 SV=1	565	63.157	5.31	2691.1	2439.7	2149.9	2769.8	0.907	0.799	1.029	1.135	1.288	1.135
P21367	Uncharacterized protein YcaC OS=Escherichia coli (strain K12) GN=ycaC PE=1 SV=1	208	23.086	5.41	1314.2	2265.8	1268.2	2313.8	1.724	0.965	1.761	1.021	1.825	1.787
P11446	N-acetyl-gamma-glutamyl-phosphate reductase OS=Escherichia coli (strain K12) GN=argC PE=3 SV=1	334	35.929	5.97	1363.7	3509.9	1297.9	1614.3	2.574	0.952	1.184	0.46	1.244	2.704
B7MHM1	Integration host factor subunit beta OS=Escherichia coli O45:K1 (strain S88 / ExPEC) GN=ihfB PE=3 SV=1	94	10.645	9.35	2879.5	2154.1	3197.8	2190.4	0.748	1.111	0.761	1.017	0.685	0.674
P00934	Threonine synthase OS=Escherichia coli (strain K12) GN=thrC PE=1 SV=1	428	47.084	5.4	1906.3	2122.3	2745.6	1875.8	1.113	1.44	0.984	0.884	0.683	0.773
B1IU84	Outer-membrane lipoprotein LolB OS=Escherichia coli (strain ATCC 8739 / DSM 1576 / Crooks) GN=lolB PE=3 SV=1	207	23.536	8.84	3770.1	3473.6	3687.6	4361.4	0.921	0.978	1.157	1.256	1.183	0.942
P77239	Cation efflux system protein CusB OS=Escherichia coli (strain K12) GN=cusB PE=1 SV=1	407	44.277	6.21	3186.1	5139.2	3903	4376.2	1.613	1.225	1.374	0.852	1.121	1.317
P77395	Uncharacterized protein YbbN OS=Escherichia coli (strain K12) GN=ybbN PE=1 SV=2	284	31.771	4.59	1722	1858.6	1551.5	1854.3	1.079	0.901	1.077	0.998	1.195	1.198
P0ADW3	Inner membrane protein YhcB OS=Escherichia coli (strain K12) GN=yhcB PE=1 SV=2	132	14.952	5.88	2048	2825.9	2515.7	2728.8	1.38	1.228	1.332	0.966	1.085	1.123
P11557	Protein DamX OS=Escherichia coli (strain K12) GN=damX PE=1 SV=2	428	46.134	5.81	2674.3	2606.8	3262.9	2963.6	0.975	1.22	1.108	1.137	0.908	0.799
P0A698	UvrABC system protein A OS=Escherichia coli (strain K12) GN=uvrA PE=1 SV=1	940	103.803	6.64	2320.4	1854.3	2104.8	1883.3	0.799	0.907	0.812	1.016	0.895	0.881
P0AF19	N-acetylglucosamine-6-phosphate deacetylase OS=Escherichia coli O157:H7 GN=nagA PE=3 SV=1	382	40.923	5.97	2923.1	3213	2471.6	3029.2	1.099	0.846	1.036	0.943	1.226	1.3
P04425	Glutathione synthetase OS=Escherichia coli (strain K12) GN=gshB PE=1 SV=1	316	35.538	5.22	2509.5	2892.2	2411.7	2199.6	1.153	0.961	0.877	0.761	0.912	1.199
P0ACY1	Putative NAD(P)H nitroreductase YdjA OS=Escherichia coli (strain K12) GN=ydjA PE=1 SV=1	183	20.046	6.79	1908.6	2512.1	1959.9	2343.9	1.316	1.027	1.228	0.933	1.196	1.282
P0AEZ9	Molybdenum cofactor biosynthesis protein B OS=Escherichia coli (strain K12) GN=moaB PE=1 SV=2	170	18.654	6.1	5244.8	3865.7	4616.9	4110.8	0.737	0.88	0.784	1.063	0.89	0.837
P00448	Superoxide dismutase [Mn] OS=Escherichia coli (strain K12) GN=sodA PE=1 SV=2	206	23.083	6.96	3830.2	1707.7	3546.5	1645.1	0.446	0.926	0.43	0.963	0.464	0.482
P0A7T5	30S ribosomal protein S16 OS=Escherichia coli O157:H7 GN=rpsP PE=3 SV=1	82	9.185	10.55	2798.3	2051.1	3125.7	2308.2	0.733	1.117	0.825	1.125	0.738	0.656
P0AEK2	3-oxoacyl-[acyl-carrier-protein] reductase FabG OS=Escherichia coli (strain K12) GN=fabG PE=1 SV=1	244	25.544	7.42	3884.2	3291.5	4013.8	3626.7	0.847	1.033	0.934	1.102	0.904	0.82
P0ADV7	Probable phospholipid-binding protein MlaC OS=Escherichia coli (strain K12) GN=mlaC PE=1 SV=1	211	23.947	9.36	3724	4317.1	3853.8	5066.3	1.159	1.035	1.36	1.174	1.315	1.12
C4ZTV3	Tryptophan synthase alpha chain OS=Escherichia coli (strain K12 / MC4100 / BW2952) GN=trpA PE=3 SV=1	268	28.706	5.48	2462.2	3450.3	2621.4	2984.7	1.401	1.065	1.212	0.865	1.139	1.316
B7NDH0	50S ribosomal protein L21 OS=Escherichia coli O17:K52:H18 (strain UMN026 / ExPEC) GN=rplU PE=3 SV=1	103	11.557	9.85	4607.1	2405.8	5443.8	2870.4	0.522	1.182	0.623	1.193	0.527	0.442
P76558	NADP-dependent malic enzyme OS=Escherichia coli (strain K12) GN=maeB PE=1 SV=1	759	82.365	5.5	2545.6	3562.3	1630.3	1766.9	1.399	0.64	0.694	0.496	1.084	2.185
P0AFM7	Phage shock protein A OS=Escherichia coli O157:H7 GN=pspA PE=3 SV=2	222	25.477	5.49	2205	2953.5	2287	3200.6	1.339	1.037	1.451	1.084	1.399	1.291
P0AEU9	Chaperone protein Skp OS=Escherichia coli O157:H7 GN=skp PE=3 SV=1	161	17.677	9.7	2890.9	1927.7	3641.1	2491.7	0.667	1.26	0.862	1.293	0.684	0.529
P62622	4-hydroxy-3-methylbut-2-en-1-yl diphosphate synthase OS=Escherichia coli O157:H7 GN=ispG PE=3 SV=1	372	40.658	6.21	2788.6	3277.5	2317.9	2724.4	1.175	0.831	0.977	0.831	1.175	1.414
P0ACJ0	Leucine-responsive regulatory protein OS=Escherichia coli (strain K12) GN=lrp PE=1 SV=2	164	18.875	8.78	3552.6	3275.6	4314.1	2613.2	0.922	1.214	0.736	0.798	0.606	0.759
B7MI68	50S ribosomal protein L31 OS=Escherichia coli O45:K1 (strain S88 / ExPEC) GN=rpmE PE=3 SV=1	70	7.866	9.32	5662.9	2528.6	6022.2	2858.8	0.447	1.063	0.505	1.131	0.475	0.42
P08395	Protease 4 OS=Escherichia coli (strain K12) GN=sppA PE=1 SV=2	618	67.177	6.04	4013.6	4587.4	4335.5	1904.1	1.143	1.08	0.474	0.415	0.439	1.058
P0A9B0	Ferric uptake regulation protein OS=Escherichia coli O6:H1 (strain CFT073 / ATCC 700928 / UPEC) GN=fur PE=3 SV=1	148	16.784	6.11	2848.5	2444.2	3444.1	2861.2	0.858	1.209	1.004	1.171	0.831	0.71
P0A9L3	FKBP-type 22 kDa peptidyl-prolyl cis-trans isomerase OS=Escherichia coli (strain K12) GN=fklB PE=1 SV=2	206	22.203	4.89	3950.4	3734.3	3685.1	3351	0.945	0.933	0.848	0.897	0.909	1.013
P76187	Oxidoreductase YdhF OS=Escherichia coli (strain K12) GN=ydhF PE=1 SV=2	298	33.654	6.18	1672.7	2544.1	1517.9	2517.7	1.521	0.907	1.505	0.99	1.659	1.676
P64452	Uncharacterized lipoprotein YdcL OS=Escherichia coli O157:H7 GN=ydcL PE=4 SV=1	222	24.411	8.32	3318.9	2876.2	3189.1	3560	0.867	0.961	1.073	1.238	1.116	0.902
P09030	Exodeoxyribonuclease III OS=Escherichia coli (strain K12) GN=xthA PE=1 SV=4	268	30.95	6.19	3337.3	2577.4	3572	3270.6	0.772	1.07	0.98	1.269	0.916	0.722
P36683	Aconitate hydratase 2 OS=Escherichia coli (strain K12) GN=acnB PE=1 SV=3	865	93.439	5.4	2132.1	3042.1	2946.3	2183.5	1.427	1.382	1.024	0.718	0.741	1.033
B7MCS5	50S ribosomal protein L14 OS=Escherichia coli O45:K1 (strain S88 / ExPEC) GN=rplN PE=3 SV=1	123	13.532	10.42	2781.5	1496.9	3235.6	2092.3	0.538	1.163	0.752	1.398	0.647	0.463
B7NDT3	50S ribosomal protein L29 OS=Escherichia coli O17:K52:H18 (strain UMN026 / ExPEC) GN=rpmC PE=3 SV=1	63	7.269	9.99	2372.4	1384.1	2976.2	1983.5	0.583	1.255	0.836	1.433	0.666	0.465
P77173	Cell division protein ZipA OS=Escherichia coli (strain K12) GN=zipA PE=1 SV=3	328	36.452	5.99	898.7	980.4	866	1055.6	1.091	0.964	1.175	1.077	1.219	1.132
P0AGG9	Metalloprotease TldD OS=Escherichia coli O6:H1 (strain CFT073 / ATCC 700928 / UPEC) GN=tldD PE=3 SV=1	481	51.332	5.06	1666.6	1445.3	1247.3	1388.4	0.867	0.748	0.833	0.961	1.113	1.159
B7M174	Pantothenate synthetase OS=Escherichia coli O8 (strain IAI1) GN=panC PE=3 SV=1	283	31.578	6.28	2936.4	2901.9	3474.4	3603.2	0.988	1.183	1.227	1.242	1.037	0.835
P33599	NADH-quinone oxidoreductase subunit C/D OS=Escherichia coli (strain K12) GN=nuoC PE=1 SV=3	596	68.193	6.42	2469	2148.2	3213.9	1857.5	0.87	1.302	0.752	0.865	0.578	0.668
B1XAX4	Phosphoribosylformylglycinamidine cyclo-ligase OS=Escherichia coli (strain K12 / DH10B) GN=purM PE=3 SV=1	345	36.831	4.96	1299.2	863.6	1628.8	1087.6	0.665	1.254	0.837	1.259	0.668	0.53
P0ACF4	DNA-binding protein HU-beta OS=Escherichia coli (strain K12) GN=hupB PE=1 SV=1	90	9.22	9.7	3735.3	2954.4	4515.4	4068.5	0.791	1.209	1.089	1.377	0.901	0.654
B5YWB1	Protein-export protein SecB OS=Escherichia coli O157:H7 (strain EC4115 / EHEC) GN=secB PE=3 SV=1	155	17.266	4.37	1896.3	1726.1	2000.9	1755.6	0.91	1.055	0.926	1.017	0.877	0.863
Q46856	Alcohol dehydrogenase YqhD OS=Escherichia coli (strain K12) GN=yqhD PE=1 SV=1	387	42.071	6.13	2416.7	2286.2	2651.3	2195.9	0.946	1.097	0.909	0.96	0.828	0.862
P0AC21	D-erythro-7,8-dihydroneopterin triphosphate epimerase OS=Escherichia coli O157:H7 GN=folX PE=3 SV=2	120	14.073	7.06	3380.5	2815.9	2826.2	3568.2	0.833	0.836	1.056	1.267	1.263	0.996
P0A972	Cold shock-like protein CspE OS=Escherichia coli (strain K12) GN=cspE PE=1 SV=2	69	7.459	8.54	2826.4	1708.2	3571.3	2364	0.604	1.264	0.836	1.384	0.662	0.478
P60664	Imidazole glycerol phosphate synthase subunit HisF OS=Escherichia coli (strain K12) GN=hisF PE=1 SV=1	258	28.437	5.2	1199.6	2233.5	1282	1597.2	1.862	1.069	1.331	0.715	1.246	1.742
P06986	Histidinol-phosphate aminotransferase OS=Escherichia coli (strain K12) GN=hisC PE=1 SV=2	356	39.335	5.08	2083.9	3959.4	2014.1	3183.4	1.9	0.967	1.528	0.804	1.581	1.966
P0A7F1	Uridylate kinase OS=Escherichia coli O157:H7 GN=pyrH PE=3 SV=2	241	25.954	7.39	1927.4	2317.6	1620.8	1437.2	1.202	0.841	0.746	0.62	0.887	1.43
P0AB24	Iron uptake system component EfeO OS=Escherichia coli (strain K12) GN=efeO PE=1 SV=1	375	41.112	5.11	7955.6	2552.7	6837.4	2407.2	0.321	0.859	0.303	0.943	0.352	0.373
P0AAI9	Malonyl CoA-acyl carrier protein transacylase OS=Escherichia coli (strain K12) GN=fabD PE=1 SV=2	309	32.396	5.03	1584.1	2233	1661.4	1583	1.41	1.049	0.999	0.709	0.953	1.344
B7USA1	Translation initiation factor IF-3 OS=Escherichia coli O127:H6 (strain E2348/69 / EPEC) GN=infC PE=3 SV=1	180	20.551	9.52	1815.9	1431.1	2753.8	1463.2	0.788	1.516	0.806	1.022	0.531	0.52
B7N5Y9	Glucokinase OS=Escherichia coli O17:K52:H18 (strain UMN026 / ExPEC) GN=glk PE=3 SV=1	321	34.701	6.52	1015	1812.3	949.8	1927.1	1.785	0.936	1.899	1.063	2.029	1.908
B7MNZ3	Aspartate 1-decarboxylase OS=Escherichia coli O81 (strain ED1a) GN=panD PE=3 SV=1	126	13.825	6.16	3017.3	1886.9	2905.3	1410.6	0.625	0.963	0.468	0.748	0.486	0.649
P25894	Metalloprotease LoiP OS=Escherichia coli (strain K12) GN=loiP PE=1 SV=2	252	26.825	6.13	2464.2	2303.3	2517.1	2866.7	0.935	1.021	1.163	1.245	1.139	0.915
P0AD49	Ribosome-associated inhibitor A OS=Escherichia coli (strain K12) GN=raiA PE=1 SV=2	113	12.777	6.68	2626.3	3959.7	2242	2165.1	1.508	0.854	0.824	0.547	0.966	1.766
P0AB89	Adenylosuccinate lyase OS=Escherichia coli (strain K12) GN=purB PE=1 SV=1	456	51.511	6.01	2127.8	1764.2	3356.4	2648.9	0.829	1.577	1.245	1.501	0.789	0.526
P18843	NH(3)-dependent NAD(+) synthetase OS=Escherichia coli (strain K12) GN=nadE PE=1 SV=2	275	30.618	5.59	2528	3124.8	2943.8	3775.7	1.236	1.164	1.494	1.208	1.283	1.061
P76658	Bifunctional protein HldE OS=Escherichia coli (strain K12) GN=hldE PE=1 SV=1	477	51.019	5.41	2548	2666.3	2568.6	2671	1.046	1.008	1.048	1.002	1.04	1.038
P23882	Methionyl-tRNA formyltransferase OS=Escherichia coli (strain K12) GN=fmt PE=1 SV=4	315	34.147	5.76	1878.4	1899	1724.3	1803.2	1.011	0.918	0.96	0.95	1.046	1.101
P0A918	Outer membrane protein X OS=Escherichia coli O6:H1 (strain CFT073 / ATCC 700928 / UPEC) GN=ompX PE=3 SV=1	171	18.591	7.17	1862.7	2584	1895.3	1122.8	1.387	1.017	0.603	0.435	0.592	1.363
P0A9C3	Aldose 1-epimerase OS=Escherichia coli (strain K12) GN=galM PE=1 SV=1	346	38.167	5.01	2121	2145.7	1902.8	1854.6	1.012	0.897	0.874	0.864	0.975	1.128
P06999	6-phosphofructokinase isozyme 2 OS=Escherichia coli (strain K12) GN=pfkB PE=1 SV=2	309	32.436	5.36	1903.6	2907.6	1821.5	2664.6	1.527	0.957	1.4	0.916	1.463	1.596
P45955	Uncharacterized protein YbgF OS=Escherichia coli (strain K12) GN=ybgF PE=1 SV=2	263	28.214	8.65	2781	2100.5	2574.6	2357	0.755	0.926	0.848	1.122	0.915	0.816
P31063	Uncharacterized lipoprotein YedD OS=Escherichia coli (strain K12) GN=yedD PE=4 SV=1	137	14.974	4.98	2541.2	2237.1	2461.5	2835.1	0.88	0.969	1.116	1.267	1.152	0.909
B1LL62	ATP synthase subunit delta OS=Escherichia coli (strain SMS-3-5 / SECEC) GN=atpH PE=3 SV=1	177	19.32	5.02	1204.4	2172.2	1243.2	1901.5	1.804	1.032	1.579	0.875	1.53	1.747
P10100	Rare lipoprotein A OS=Escherichia coli (strain K12) GN=rlpA PE=1 SV=1	362	37.505	5.73	3911	3437.5	3650.8	3233.8	0.879	0.933	0.827	0.941	0.886	0.942
P15288	Cytosol non-specific dipeptidase OS=Escherichia coli (strain K12) GN=pepD PE=1 SV=3	485	52.882	5.39	1912.6	3525.6	2792.1	2119.3	1.843	1.46	1.108	0.601	0.759	1.263
P0AG14	Probable protease SohB OS=Escherichia coli (strain K12) GN=sohB PE=1 SV=1	349	39.342	9.23	1375.8	1764.9	1172.8	1274.5	1.283	0.852	0.926	0.722	1.087	1.505
P0AEH7	Protein ElaB OS=Escherichia coli O157:H7 GN=elaB PE=3 SV=1	101	11.299	5.57	1688	2922.7	1874	3426.9	1.731	1.11	2.03	1.173	1.829	1.56
C4ZUE9	50S ribosomal protein L17 OS=Escherichia coli (strain K12 / MC4100 / BW2952) GN=rplQ PE=3 SV=1	127	14.356	11.05	4831.2	2274.5	4691.9	2987.5	0.471	0.971	0.618	1.313	0.637	0.485
A7ZUE7	ATP-dependent protease subunit HslV OS=Escherichia coli O139:H28 (strain E24377A / ETEC) GN=hslV PE=3 SV=1	176	19.081	6.39	1518	1758.3	1429	1479.1	1.158	0.941	0.974	0.841	1.035	1.23
P0ADK1	Uncharacterized protein YiaF OS=Escherichia coli O6:H1 (strain CFT073 / ATCC 700928 / UPEC) GN=yiaF PE=4 SV=2	236	25.647	6.55	2789.8	2379.7	3174.6	2018	0.853	1.138	0.723	0.848	0.636	0.75
P39286	Putative ribosome biogenesis GTPase RsgA OS=Escherichia coli (strain K12) GN=rsgA PE=1 SV=2	350	39.169	5.92	1620.9	1273	1568.4	1252.9	0.785	0.968	0.773	0.984	0.799	0.812
P17117	Oxygen-insensitive NADPH nitroreductase OS=Escherichia coli (strain K12) GN=nfsA PE=1 SV=2	240	26.784	6.93	1728.5	1461.7	1796.9	1266.9	0.846	1.04	0.733	0.867	0.705	0.813
P52643	D-lactate dehydrogenase OS=Escherichia coli (strain K12) GN=ldhA PE=1 SV=1	329	36.511	5.44	1991.2	4724.7	2108.1	3194.7	2.373	1.059	1.604	0.676	1.515	2.241
P0A7X3	30S ribosomal protein S9 OS=Escherichia coli (strain K12) GN=rpsI PE=1 SV=2	130	14.847	10.95	6018.4	2793.8	6872.2	4534.3	0.464	1.142	0.753	1.623	0.66	0.407
P37194	Outer membrane protein slp OS=Escherichia coli (strain K12) GN=slp PE=1 SV=1	188	20.951	7.42	779.9	858.5	800	1649.3	1.101	1.026	2.115	1.921	2.062	1.073
P04816	Leucine-specific-binding protein OS=Escherichia coli (strain K12) GN=livK PE=1 SV=2	369	39.354	5.77	3308.4	1817.9	3110	1625.3	0.549	0.94	0.491	0.894	0.523	0.585
B7M3L6	L-seryl-tRNA(Sec) selenium transferase OS=Escherichia coli O8 (strain IAI1) GN=selA PE=3 SV=1	463	50.576	6.48	1826.8	2027.5	1717.2	2440.9	1.11	0.94	1.336	1.204	1.421	1.181
P30860	ABC transporter arginine-binding protein 1 OS=Escherichia coli (strain K12) GN=artJ PE=1 SV=2	243	26.813	7.36	2382.2	2438.1	2974.5	2809.8	1.023	1.249	1.179	1.152	0.945	0.82
P23865	Tail-specific protease OS=Escherichia coli (strain K12) GN=prc PE=1 SV=2	682	76.616	6.55	2793.8	2396.1	3180.4	2416.5	0.858	1.138	0.865	1.009	0.76	0.753
P0ADT7	Putative acid--amine ligase YgiC OS=Escherichia coli O157:H7 GN=ygiC PE=3 SV=1	386	44.997	4.77	2793.3	2861.2	2411	2954.1	1.024	0.863	1.058	1.032	1.225	1.187
P0AA04	Phosphocarrier protein HPr OS=Escherichia coli (strain K12) GN=ptsH PE=1 SV=1	85	9.114	5.83	2138.5	2401.1	2413.7	1986.2	1.123	1.129	0.929	0.827	0.823	0.995
P0ABC7	Modulator of FtsH protease HflK OS=Escherichia coli (strain K12) GN=hflK PE=1 SV=1	419	45.517	6.43	2331.2	2838.9	2745.4	3067.8	1.218	1.178	1.316	1.081	1.117	1.034
B7UNT2	Phosphoenolpyruvate carboxylase OS=Escherichia coli O127:H6 (strain E2348/69 / EPEC) GN=ppc PE=3 SV=1	883	99	5.68	2410.3	1913.8	2310.9	2227.9	0.794	0.959	0.924	1.164	0.964	0.828
P0AGE9	Succinyl-CoA ligase [ADP-forming] subunit alpha OS=Escherichia coli (strain K12) GN=sucD PE=1 SV=2	289	29.759	6.79	4253.8	2837.9	3096.7	2245.4	0.667	0.728	0.528	0.791	0.725	0.916
P0ADZ0	50S ribosomal protein L23 OS=Escherichia coli (strain K12) GN=rplW PE=1 SV=1	100	11.192	9.94	4353.1	1895.7	5215.1	2925.6	0.435	1.198	0.672	1.543	0.561	0.364
B1LEH8	Peptide chain release factor 3 OS=Escherichia coli (strain SMS-3-5 / SECEC) GN=prfC PE=3 SV=1	529	59.536	5.97	1640.6	1483.5	1949.9	1706.1	0.904	1.189	1.04	1.15	0.875	0.761
A1A9Y5	3-oxoacyl-[acyl-carrier-protein] synthase 3 OS=Escherichia coli O1:K1 / APEC GN=fabH PE=3 SV=1	317	33.494	5.25	1288.5	1214.6	1451.8	1128.6	0.943	1.127	0.876	0.929	0.777	0.837
P0AC53	Glucose-6-phosphate 1-dehydrogenase OS=Escherichia coli (strain K12) GN=zwf PE=1 SV=1	491	55.669	5.76	2145.5	2381.6	2892.2	3455.3	1.11	1.348	1.611	1.451	1.195	0.823
P0AB67	NAD(P) transhydrogenase subunit beta OS=Escherichia coli (strain K12) GN=pntB PE=1 SV=1	462	48.692	6.14	2310.2	2074.2	2777.4	1879.2	0.898	1.202	0.813	0.906	0.677	0.747
A1AGK0	30S ribosomal protein S17 OS=Escherichia coli O1:K1 / APEC GN=rpsQ PE=3 SV=1	84	9.698	9.6	1987.8	887.7	2231.3	1493.9	0.447	1.122	0.752	1.683	0.67	0.398
C4ZX89	Histidine--tRNA ligase OS=Escherichia coli (strain K12 / MC4100 / BW2952) GN=hisS PE=3 SV=1	424	47	5.91	2915	2165.4	3412.6	2531.1	0.743	1.171	0.868	1.169	0.742	0.635
P40120	Glucans biosynthesis protein D OS=Escherichia coli (strain K12) GN=mdoD PE=1 SV=3	551	62.718	6.32	975.5	795.8	1044.2	803.8	0.816	1.07	0.824	1.01	0.77	0.762
P0ABS1	RNA polymerase-binding transcription factor DksA OS=Escherichia coli (strain K12) GN=dksA PE=1 SV=1	151	17.517	5.12	1688.8	2318.3	2207.9	1498.5	1.373	1.307	0.887	0.646	0.679	1.05
B1X931	Erythronate-4-phosphate dehydrogenase OS=Escherichia coli (strain K12 / DH10B) GN=pdxB PE=3 SV=1	378	41.342	6.7	2323.5	1983.5	2717.5	1935.4	0.854	1.17	0.833	0.976	0.712	0.73
P0A999	Ferritin-1 OS=Escherichia coli O6:H1 (strain CFT073 / ATCC 700928 / UPEC) GN=ftnA PE=3 SV=1	165	19.411	4.83	1344.3	3554.1	1196.7	2528.1	2.644	0.89	1.881	0.711	2.113	2.97
P25539	Riboflavin biosynthesis protein RibD OS=Escherichia coli (strain K12) GN=ribD PE=1 SV=1	367	40.313	7.59	2337.4	2722.4	2390.1	2485.5	1.165	1.023	1.063	0.913	1.04	1.139
B1XEA5	Uncharacterized aldolase LsrF OS=Escherichia coli (strain K12 / DH10B) GN=lsrF PE=3 SV=1	291	31.872	6.54	1846.5	3394.3	1431.8	2301.3	1.838	0.775	1.246	0.678	1.607	2.371
B7LH01	30S ribosomal protein S21 OS=Escherichia coli (strain 55989 / EAEC) GN=rpsU PE=3 SV=1	71	8.495	11.15	3062.8	1384.9	3643.2	2173.8	0.452	1.19	0.71	1.57	0.597	0.38
P66948	Beta-barrel assembly-enhancing protease OS=Escherichia coli (strain K12) GN=bepA PE=1 SV=1	487	53.874	7.68	1802.1	1710.8	1891.8	1324.9	0.949	1.05	0.735	0.774	0.7	0.904
P0ACC8	Bifunctional protein GlmU OS=Escherichia coli O157:H7 GN=glmU PE=3 SV=1	456	49.16	6.54	1788.9	1253.7	1430.8	1626.9	0.701	0.8	0.909	1.298	1.137	0.876
P69783	Glucose-specific phosphotransferase enzyme IIA component OS=Escherichia coli (strain K12) GN=crr PE=1 SV=2	169	18.24	4.84	2154.6	2959.7	2272.3	2734.8	1.374	1.055	1.269	0.924	1.204	1.302
P37636	Multidrug resistance protein MdtE OS=Escherichia coli (strain K12) GN=mdtE PE=1 SV=1	385	41.165	5.91	1134	1307.2	1139	2773.2	1.153	1.004	2.445	2.121	2.435	1.148
P0ADA3	Murein hydrolase activator NlpD OS=Escherichia coli (strain K12) GN=nlpD PE=1 SV=1	379	40.124	9.51	4892.8	4086.6	4588.6	3205.5	0.835	0.938	0.655	0.784	0.699	0.891
P60595	Imidazole glycerol phosphate synthase subunit HisH OS=Escherichia coli (strain K12) GN=hisH PE=1 SV=1	196	21.639	5.57	1534.1	2528.1	1538.9	1840.5	1.648	1.003	1.2	0.728	1.196	1.643
P21169	Ornithine decarboxylase, constitutive OS=Escherichia coli (strain K12) GN=speC PE=1 SV=2	711	79.366	6.05	1176.9	1318	912.9	1174.9	1.12	0.776	0.998	0.891	1.287	1.444
P06996	Outer membrane protein C OS=Escherichia coli (strain K12) GN=ompC PE=1 SV=1	367	40.343	4.82	3243	2056.1	4181.7	1397.6	0.634	1.289	0.431	0.68	0.334	0.492
P0ABU8	Biopolymer transport protein ExbB OS=Escherichia coli O157:H7 GN=exbB PE=3 SV=1	244	26.271	8.16	1963.7	1037.6	2012.2	1445.8	0.528	1.025	0.736	1.393	0.719	0.516
B1LDB5	Ribose-5-phosphate isomerase A OS=Escherichia coli (strain SMS-3-5 / SECEC) GN=rpiA PE=3 SV=1	219	22.846	5.4	1671	2624.1	1563.8	2211.8	1.57	0.936	1.324	0.843	1.414	1.678
P0AGE1	Single-stranded DNA-binding protein OS=Escherichia coli O6:H1 (strain CFT073 / ATCC 700928 / UPEC) GN=ssb PE=3 SV=2	178	18.963	5.58	2797.5	2226.1	2861.4	2509.6	0.796	1.023	0.897	1.127	0.877	0.778
P15640	Phosphoribosylamine--glycine ligase OS=Escherichia coli (strain K12) GN=purD PE=1 SV=2	429	45.911	5.08	1758.5	2082.4	1895	2096.5	1.184	1.078	1.192	1.007	1.106	1.099
P76015	PTS-dependent dihydroxyacetone kinase, dihydroxyacetone-binding subunit DhaK OS=Escherichia coli (strain K12) GN=dhaK PE=1 SV=2	356	38.191	4.98	1020.7	1004.5	975.4	998.3	0.984	0.956	0.978	0.994	1.024	1.03
A7ZZX1	FMN-dependent NADH-azoreductase OS=Escherichia coli O9:H4 (strain HS) GN=azoR PE=3 SV=1	201	21.644	5.22	2080.1	1387.7	1848.4	1316	0.667	0.889	0.633	0.948	0.712	0.751
P09551	Lysine-arginine-ornithine-binding periplasmic protein OS=Escherichia coli (strain K12) GN=argT PE=1 SV=3	260	27.974	5.86	2137.1	2407.2	2403.5	4565.8	1.126	1.125	2.136	1.897	1.9	1.002
P33018	S-formylglutathione hydrolase YeiG OS=Escherichia coli (strain K12) GN=yeiG PE=1 SV=1	278	31.239	5.43	825.9	1201.5	817.2	844.1	1.455	0.989	1.022	0.703	1.033	1.47
P0A9L1	FKBP-type peptidyl-prolyl cis-trans isomerase SlyD OS=Escherichia coli O157:H7 GN=slyD PE=3 SV=1	196	20.84	5.05	1346.1	1630.8	1431.2	1389.4	1.212	1.063	1.032	0.852	0.971	1.14
P0A9M2	Hypoxanthine phosphoribosyltransferase OS=Escherichia coli (strain K12) GN=hpt PE=1 SV=1	178	20.102	5.2	1586.1	1476.3	1234.8	1653.2	0.931	0.779	1.042	1.12	1.339	1.196
B7NH49	Deoxyribose-phosphate aldolase OS=Escherichia coli O17:K52:H18 (strain UMN026 / ExPEC) GN=deoC PE=3 SV=1	259	27.716	5.73	1444.7	2608.8	1483.5	2061.3	1.806	1.027	1.427	0.79	1.39	1.759
Q46845	Disulfide-bond oxidoreductase YghU OS=Escherichia coli (strain K12) GN=yghU PE=1 SV=2	288	32.371	6.7	1624.8	1924.1	1540.7	1986	1.184	0.948	1.222	1.032	1.289	1.249
B1LQM1	30S ribosomal protein S18 OS=Escherichia coli (strain SMS-3-5 / SECEC) GN=rpsR PE=3 SV=1	75	8.981	10.59	3363.6	1715.9	3669.3	2476.7	0.51	1.091	0.736	1.443	0.675	0.468
P0A9D5	Serine acetyltransferase OS=Escherichia coli O6:H1 (strain CFT073 / ATCC 700928 / UPEC) GN=cysE PE=3 SV=1	273	29.298	6.52	1217.7	1152.3	1136.5	1057	0.946	0.933	0.868	0.917	0.93	1.014
P0AEU0	Histidine-binding periplasmic protein OS=Escherichia coli (strain K12) GN=hisJ PE=1 SV=1	260	28.466	5.6	958	1215.5	1093.7	4163.1	1.269	1.142	4.346	3.425	3.807	1.111
P0ACD4	Iron-sulfur cluster assembly scaffold protein IscU OS=Escherichia coli (strain K12) GN=iscU PE=1 SV=1	128	13.84	4.93	2630.9	1685.9	2651.7	1657.8	0.641	1.008	0.63	0.983	0.625	0.636
Q1RD68	50S ribosomal protein L32 OS=Escherichia coli (strain UTI89 / UPEC) GN=rpmF PE=3 SV=1	57	6.442	11.03	2490.6	1432	2870.9	1864.4	0.575	1.153	0.749	1.302	0.649	0.499
P0AB26	Uncharacterized lipoprotein YceB OS=Escherichia coli (strain K12) GN=yceB PE=1 SV=1	186	20.487	6.57	1183.2	1375.4	1181.2	1236.1	1.162	0.998	1.045	0.899	1.046	1.164
P0AFL5	Peptidyl-prolyl cis-trans isomerase A OS=Escherichia coli O157:H7 GN=ppiA PE=3 SV=1	190	20.418	8.85	1755.9	1319.6	1881.7	1490.7	0.752	1.072	0.849	1.13	0.792	0.701
P0A9T4	Protein tas OS=Escherichia coli (strain K12) GN=tas PE=1 SV=1	346	38.476	6.76	2246.1	2612.5	1939.4	2300	1.163	0.863	1.024	0.88	1.186	1.347
C4ZPZ7	2-isopropylmalate synthase OS=Escherichia coli (strain K12 / MC4100 / BW2952) GN=leuA PE=3 SV=1	523	57.262	5.72	992.3	3501	1204.8	1383.4	3.528	1.214	1.394	0.395	1.148	2.906
P0AEG4	Thiol:disulfide interchange protein DsbA OS=Escherichia coli (strain K12) GN=dsbA PE=1 SV=1	208	23.09	6.34	2184.3	2702.7	2403.8	2475.1	1.237	1.1	1.133	0.916	1.03	1.124
B1X9H2	N-methyl-L-tryptophan oxidase OS=Escherichia coli (strain K12 / DH10B) GN=solA PE=3 SV=1	372	40.876	5.36	2477.1	2800.1	2256.9	2836.8	1.13	0.911	1.145	1.013	1.257	1.241
P0AG85	Uncharacterized oxidoreductase YghA OS=Escherichia coli O157:H7 GN=yghA PE=3 SV=1	294	31.468	6.8	1164	1676.7	1165	1993.6	1.44	1.001	1.713	1.189	1.711	1.439
P37595	Isoaspartyl peptidase OS=Escherichia coli (strain K12) GN=iaaA PE=1 SV=2	321	33.373	4.92	1143.7	1647.5	1097.1	1526.5	1.441	0.959	1.335	0.927	1.391	1.502
B6I682	Carbon storage regulator OS=Escherichia coli (strain SE11) GN=csrA PE=3 SV=1	61	6.852	8.62	1585.4	1608.9	1494.8	1691.4	1.015	0.943	1.067	1.051	1.132	1.076
P76578	Uncharacterized lipoprotein YfhM OS=Escherichia coli (strain K12) GN=yfhM PE=4 SV=1	1653	181.473	5.43	1342.9	1540.1	1409.7	1569.2	1.147	1.05	1.169	1.019	1.113	1.093
B7M8J5	Uracil-DNA glycosylase OS=Escherichia coli O8 (strain IAI1) GN=ung PE=3 SV=1	229	25.677	7.2	1737.5	1594.2	1967.2	1128.3	0.918	1.132	0.649	0.708	0.574	0.81
P33218	Inner membrane protein YebE OS=Escherichia coli (strain K12) GN=yebE PE=1 SV=2	219	23.672	5.48	571.5	2682.1	545.3	1537.8	4.693	0.954	2.691	0.573	2.82	4.919
P39180	Antigen 43 OS=Escherichia coli (strain K12) GN=flu PE=1 SV=3	1039	106.761	6.2	2326.6	1117.3	1049.2	2213.9	0.48	0.451	0.952	1.981	2.11	1.065
B7UT45	UPF0265 protein YeeX OS=Escherichia coli O127:H6 (strain E2348/69 / EPEC) GN=yeeX PE=3 SV=1	109	12.77	9.31	2122.3	3555.3	2368.2	3094.5	1.675	1.116	1.458	0.87	1.307	1.501
P30178	Uncharacterized oxidoreductase YbiC OS=Escherichia coli (strain K12) GN=ybiC PE=1 SV=2	361	38.872	6.43	689.4	542.7	887.9	571.5	0.787	1.288	0.829	1.053	0.644	0.611
P0A956	KHG/KDPG aldolase OS=Escherichia coli O6:H1 (strain CFT073 / ATCC 700928 / UPEC) GN=eda PE=3 SV=1	213	22.27	5.67	2187.1	4510.9	2154	2787.2	2.063	0.985	1.274	0.618	1.294	2.094
B7N3B6	3-hydroxydecanoyl-[acyl-carrier-protein] dehydratase OS=Escherichia coli O17:K52:H18 (strain UMN026 / ExPEC) GN=fabA PE=3 SV=1	172	18.957	6.57	3339.2	2648.3	2764.1	3094.5	0.793	0.828	0.927	1.168	1.12	0.958
P0CB39	Phosphoethanolamine transferase EptC OS=Escherichia coli (strain K12) GN=eptC PE=1 SV=1	577	66.568	7.39	1831.1	1765.8	2312.4	1566.6	0.964	1.263	0.856	0.887	0.677	0.764
P0AGE6	Chromate reductase OS=Escherichia coli (strain K12) GN=chrR PE=1 SV=1	188	20.363	5.15	1810.1	3512.4	1631.3	1892.8	1.94	0.901	1.046	0.539	1.16	2.153
P0A6X7	Integration host factor subunit alpha OS=Escherichia coli (strain K12) GN=ihfA PE=1 SV=1	99	11.347	9.35	2923.6	2065.5	3243	2465.5	0.706	1.109	0.843	1.194	0.76	0.637
B1XBE8	30S ribosomal protein S20 OS=Escherichia coli (strain K12 / DH10B) GN=rpsT PE=3 SV=1	87	9.678	11.18	3809	2175.9	4093.6	2927.7	0.571	1.075	0.769	1.346	0.715	0.532
P0A802	DNA-directed RNA polymerase subunit omega OS=Escherichia coli O157:H7 GN=rpoZ PE=3 SV=1	91	10.23	4.92	2229.9	1741	1322.5	1594.7	0.781	0.593	0.715	0.916	1.206	1.316
A7ZR59	Agmatinase OS=Escherichia coli O139:H28 (strain E24377A / ETEC) GN=speB PE=3 SV=1	306	33.536	5.39	1734.8	1453.1	2045.2	1351.4	0.838	1.179	0.779	0.93	0.661	0.71
B1LJ35	Methylglyoxal synthase OS=Escherichia coli (strain SMS-3-5 / SECEC) GN=mgsA PE=3 SV=1	152	16.908	6.64	1208.6	1609.4	1236.4	1906.6	1.332	1.023	1.578	1.185	1.542	1.302
P39173	Putative glucose-6-phosphate 1-epimerase OS=Escherichia coli (strain K12) GN=yeaD PE=1 SV=2	294	32.646	6.34	1712.7	2284.9	1892.8	1667.4	1.334	1.105	0.974	0.73	0.881	1.207
P77211	Cation efflux system protein CusC OS=Escherichia coli (strain K12) GN=cusC PE=1 SV=1	457	50.239	6.4	2014.1	2343	1997.8	2408.9	1.163	0.992	1.196	1.028	1.206	1.173
P0AEM9	L-cystine-binding protein FliY OS=Escherichia coli (strain K12) GN=fliY PE=1 SV=1	266	29.021	6.64	2178.5	2248	1972.3	3508.4	1.032	0.905	1.61	1.561	1.779	1.14
P77748	Uncharacterized protein YdiJ OS=Escherichia coli (strain K12) GN=ydiJ PE=4 SV=1	1018	113.176	7.11	1059.7	1792.2	1250.6	1323.3	1.691	1.18	1.249	0.738	1.058	1.433
P28249	Protein AsmA OS=Escherichia coli (strain K12) GN=asmA PE=3 SV=2	617	68.92	5.47	1224.4	1386.4	1326.9	1368.7	1.132	1.084	1.118	0.987	1.032	1.045
P26612	Cytoplasmic alpha-amylase OS=Escherichia coli (strain K12) GN=amyA PE=1 SV=3	495	56.603	4.65	1182.1	1093.7	987.5	1137.6	0.925	0.835	0.962	1.04	1.152	1.108
P04846	Lipoprotein 28 OS=Escherichia coli (strain K12) GN=nlpA PE=1 SV=1	272	29.405	6.16	1105.4	1069.6	1557.5	1395.4	0.968	1.409	1.262	1.305	0.896	0.687
P75818	Uncharacterized lipoprotein YbjP OS=Escherichia coli (strain K12) GN=ybjP PE=1 SV=1	171	18.979	6.54	1209.1	1001.7	782.4	1236.5	0.828	0.647	1.023	1.234	1.58	1.28
P0AG27	Uncharacterized protein YibN OS=Escherichia coli (strain K12) GN=yibN PE=1 SV=1	143	15.586	9.33	1622.6	1451.5	1791.4	1378.3	0.895	1.104	0.849	0.95	0.769	0.81
P0ADB7	Entericidin B OS=Escherichia coli (strain K12) GN=ecnB PE=3 SV=1	48	4.807	8.21	756.9	657.7	692.2	1084.8	0.869	0.914	1.433	1.649	1.567	0.95
P16700	Thiosulfate-binding protein OS=Escherichia coli (strain K12) GN=cysP PE=1 SV=1	338	37.591	8.15	1860.8	2729	1703.2	2440.2	1.467	0.915	1.311	0.894	1.433	1.602
P0AG30	Transcription termination factor Rho OS=Escherichia coli (strain K12) GN=rho PE=1 SV=1	419	46.975	7.25	1505.9	867.4	2331.2	1105.6	0.576	1.548	0.734	1.275	0.474	0.372
P0AES2	Glucarate dehydratase OS=Escherichia coli (strain K12) GN=gudD PE=1 SV=2	446	49.11	6.07	1558	2380.9	1552.5	982.2	1.528	0.996	0.63	0.413	0.633	1.534
P0AA25	Thioredoxin-1 OS=Escherichia coli (strain K12) GN=trxA PE=1 SV=2	109	11.799	4.88	1752.1	1927.7	1927.1	1859	1.1	1.1	1.061	0.964	0.965	1
P77717	Uncharacterized lipoprotein YbaY OS=Escherichia coli (strain K12) GN=ybaY PE=3 SV=1	190	19.419	8.15	768.5	781.2	670.8	881.3	1.017	0.873	1.147	1.128	1.314	1.165
P37626	Uncharacterized protein YhiI OS=Escherichia coli (strain K12) GN=yhiI PE=3 SV=1	355	38.805	7.5	2141.4	2416.5	2638.9	2056.7	1.128	1.232	0.96	0.851	0.779	0.916
B1XD29	5'-methylthioadenosine/S-adenosylhomocysteine nucleosidase OS=Escherichia coli (strain K12 / DH10B) GN=mtnN PE=3 SV=1	232	24.339	5.25	621	928.1	581.4	651.9	1.494	0.936	1.05	0.702	1.121	1.596
C4ZX91	Cytoskeleton protein RodZ OS=Escherichia coli (strain K12 / MC4100 / BW2952) GN=rodZ PE=3 SV=1	337	36.169	5.8	1317.2	1856.5	1590.8	1646.3	1.409	1.208	1.25	0.887	1.035	1.167
B1X701	Deoxycytidine triphosphate deaminase OS=Escherichia coli (strain K12 / DH10B) GN=dcd PE=3 SV=1	193	21.236	5.91	1681.5	2605.3	1458.1	1752.1	1.549	0.867	1.042	0.673	1.202	1.787
B7NE19	Fe/S biogenesis protein NfuA OS=Escherichia coli O17:K52:H18 (strain UMN026 / ExPEC) GN=nfuA PE=3 SV=1	191	20.984	4.64	1627	1346.7	1779.9	1214	0.828	1.094	0.746	0.901	0.682	0.757
P77781	1,4-dihydroxy-2-naphthoyl-CoA hydrolase OS=Escherichia coli (strain K12) GN=menI PE=1 SV=1	136	14.936	7.43	738	872.6	695.2	916.6	1.182	0.942	1.242	1.05	1.319	1.255
P0C0L2	Peroxiredoxin OsmC OS=Escherichia coli (strain K12) GN=osmC PE=1 SV=2	143	15.079	5.86	650.2	1356.3	704.5	1713.9	2.086	1.084	2.636	1.264	2.433	1.925
P69054	Succinate dehydrogenase cytochrome b556 subunit OS=Escherichia coli (strain K12) GN=sdhC PE=1 SV=1	129	14.29	9.86	453.3	324.2	415.1	342.3	0.715	0.916	0.755	1.056	0.825	0.781
P0A908	MltA-interacting protein OS=Escherichia coli (strain K12) GN=mipA PE=1 SV=1	248	27.813	5.85	642.9	797.9	769.4	935.9	1.241	1.197	1.456	1.173	1.216	1.037
P32157	Protein YiiM OS=Escherichia coli (strain K12) GN=yiiM PE=1 SV=2	224	25.327	6.06	1600.9	1875.8	1468.4	1834.3	1.172	0.917	1.146	0.978	1.249	1.277
P00946	Mannose-6-phosphate isomerase OS=Escherichia coli (strain K12) GN=manA PE=1 SV=1	391	42.823	5.44	724	1155.8	902.9	1013.7	1.596	1.247	1.4	0.877	1.123	1.28
P08997	Malate synthase A OS=Escherichia coli (strain K12) GN=aceB PE=1 SV=1	533	60.236	5.59	1206.8	1331.2	1531.6	1163.5	1.103	1.269	0.964	0.874	0.76	0.869
B1XH97	Protease HtpX OS=Escherichia coli (strain K12 / DH10B) GN=htpX PE=3 SV=1	293	31.903	7.14	771.4	1631.9	711	1765.2	2.116	0.922	2.288	1.082	2.483	2.295
P15977	4-alpha-glucanotransferase OS=Escherichia coli (strain K12) GN=malQ PE=1 SV=2	694	78.453	6.58	591.9	470.6	534.9	408.8	0.795	0.904	0.691	0.869	0.764	0.88
P0ADZ7	UPF0092 membrane protein YajC OS=Escherichia coli (strain K12) GN=yajC PE=1 SV=1	110	11.879	9.58	2031.8	2485.7	2229.2	2109.6	1.223	1.097	1.038	0.849	0.946	1.115
P67082	UPF0001 protein YggS OS=Escherichia coli O157:H7 GN=yggS PE=3 SV=1	234	25.771	6.55	1351.7	964.7	1335.6	786.1	0.714	0.988	0.582	0.815	0.589	0.722
P27250	Aldehyde reductase Ahr OS=Escherichia coli (strain K12) GN=ahr PE=1 SV=2	339	36.478	6.28	2118.8	2895.5	1453.5	2174.1	1.367	0.686	1.026	0.751	1.496	1.992
P0AEG6	Thiol:disulfide interchange protein DsbC OS=Escherichia coli (strain K12) GN=dsbC PE=1 SV=1	236	25.605	6.79	947.2	840.6	1004.2	972	0.887	1.06	1.026	1.156	0.968	0.837
B1LK73	50S ribosomal protein L33 OS=Escherichia coli (strain SMS-3-5 / SECEC) GN=rpmG PE=3 SV=1	55	6.368	10.24	1630	764.5	2217.5	1325.9	0.469	1.36	0.813	1.734	0.598	0.345
B1LQT7	D-cysteine desulfhydrase OS=Escherichia coli (strain SMS-3-5 / SECEC) GN=dcyD PE=3 SV=1	328	35.131	5.05	1128.7	1404.8	963	1023.6	1.245	0.853	0.907	0.729	1.063	1.459
P00803	Signal peptidase I OS=Escherichia coli (strain K12) GN=lepB PE=1 SV=2	324	35.937	7.33	2430	1843.9	2369	1750	0.759	0.975	0.72	0.949	0.739	0.778
P0C0S2	Small-conductance mechanosensitive channel OS=Escherichia coli O157:H7 GN=mscS PE=3 SV=1	286	30.877	8.34	914.5	929.6	1266.5	1127.4	1.017	1.385	1.233	1.213	0.89	0.734
P39321	Translocation and assembly module TamB OS=Escherichia coli (strain K12) GN=tamB PE=1 SV=2	1259	136.695	5.08	1700.7	1761	1670.1	1629.4	1.035	0.982	0.958	0.925	0.976	1.054
P68193	Stationary-phase-induced ribosome-associated protein OS=Escherichia coli O157:H7 GN=sra PE=3 SV=1	45	5.093	11.05	3575.6	2430.5	3554.8	3778.6	0.68	0.994	1.057	1.555	1.063	0.684
C4ZSJ8	Methionine--tRNA ligase OS=Escherichia coli (strain K12 / MC4100 / BW2952) GN=metG PE=3 SV=1	677	76.206	5.86	1077.7	1163.8	1293.5	1024.3	1.08	1.2	0.95	0.88	0.792	0.9
P76537	Uncharacterized protein YfeY OS=Escherichia coli (strain K12) GN=yfeY PE=1 SV=1	191	20.884	5.4	1397.4	1033.6	1283.4	1130.2	0.74	0.918	0.809	1.093	0.881	0.805
P25526	Succinate-semialdehyde dehydrogenase [NADP(+)] GabD OS=Escherichia coli (strain K12) GN=gabD PE=1 SV=1	482	51.688	5.6	939.3	1442.5	890.6	1095.4	1.536	0.948	1.166	0.759	1.23	1.62
P0AFD1	NADH-quinone oxidoreductase subunit E OS=Escherichia coli (strain K12) GN=nuoE PE=1 SV=1	166	18.578	5.68	1230.4	1020.7	1403.8	872.6	0.83	1.141	0.709	0.855	0.622	0.727
B1XFI0	Ribosomal RNA small subunit methyltransferase C OS=Escherichia coli (strain K12 / DH10B) GN=rsmC PE=3 SV=1	343	37.601	6.46	645.9	494.2	731.7	560.5	0.765	1.133	0.868	1.134	0.766	0.675
P0AF71	Uncharacterized protein YjeI OS=Escherichia coli O6:H1 (strain CFT073 / ATCC 700928 / UPEC) GN=yjeI PE=4 SV=1	117	11.951	5.78	1246.9	1177.5	1031.3	1463.9	0.944	0.827	1.174	1.243	1.419	1.142
P0ABC4	Modulator of FtsH protease HflC OS=Escherichia coli O6:H1 (strain CFT073 / ATCC 700928 / UPEC) GN=hflC PE=3 SV=1	334	37.627	6.68	1163.2	1318.8	1139	1470.2	1.134	0.979	1.264	1.115	1.291	1.158
P02919	Penicillin-binding protein 1B OS=Escherichia coli (strain K12) GN=mrcB PE=1 SV=2	844	94.233	9.07	997.3	961.6	1024.9	893.5	0.964	1.028	0.896	0.929	0.872	0.938
B7M718	Soluble pyridine nucleotide transhydrogenase OS=Escherichia coli O8 (strain IAI1) GN=sthA PE=3 SV=1	466	51.528	6.57	1030.3	804.8	868.6	681.5	0.781	0.843	0.661	0.847	0.784	0.926
P0AB38	Penicillin-binding protein activator LpoB OS=Escherichia coli (strain K12) GN=lpoB PE=1 SV=1	213	22.501	6.93	1203.4	1219.1	1257.3	1564.3	1.013	1.045	1.3	1.283	1.244	0.97
P0AD60	Inhibitor of vertebrate lysozyme OS=Escherichia coli O157:H7 GN=ivy PE=3 SV=1	157	16.861	6.77	1680.8	1572.6	1894.3	2063.4	0.936	1.127	1.228	1.312	1.089	0.83
P0A906	Outer membrane lipoprotein SlyB OS=Escherichia coli O157:H7 GN=slyB PE=3 SV=1	155	15.592	9.31	652.4	503.3	657.3	437.4	0.771	1.008	0.671	0.869	0.665	0.766
P0AC56	Nitrogen regulatory protein P-II 2 OS=Escherichia coli O6:H1 (strain CFT073 / ATCC 700928 / UPEC) GN=glnK PE=3 SV=1	112	12.252	6.13	786.4	3265.4	725	3399.3	4.152	0.922	4.323	1.041	4.689	4.504
P0ABU2	Ribosome-binding ATPase YchF OS=Escherichia coli (strain K12) GN=ychF PE=1 SV=2	363	39.642	4.96	1105.7	917.2	1284.3	982.4	0.83	1.162	0.888	1.071	0.765	0.714
P00861	Diaminopimelate decarboxylase OS=Escherichia coli (strain K12) GN=lysA PE=1 SV=1	420	46.148	6.04	1048.5	804.2	1238.1	847.7	0.767	1.181	0.808	1.054	0.685	0.65
C4ZRX5	Probable phosphatase YcdX OS=Escherichia coli (strain K12 / MC4100 / BW2952) GN=ycdX PE=3 SV=1	245	26.873	5.92	1481.4	1203.2	1223.6	801.5	0.812	0.826	0.541	0.666	0.655	0.983
P0AAB5	3-octaprenyl-4-hydroxybenzoate carboxy-lyase OS=Escherichia coli O6:H1 (strain CFT073 / ATCC 700928 / UPEC) GN=ubiD PE=3 SV=1	497	55.568	5.5	1497.1	1819.6	1292.9	1462.8	1.215	0.864	0.977	0.804	1.131	1.407
P0AEX5	Probable phosphoribulokinase OS=Escherichia coli (strain K12) GN=prkB PE=3 SV=1	289	32.324	6.67	748.1	884.9	715.5	1025.9	1.183	0.956	1.371	1.159	1.434	1.237
P77775	Epimerase family protein YfcH OS=Escherichia coli (strain K12) GN=yfcH PE=3 SV=1	297	32.678	7.25	807.4	1413.9	857.3	1280.5	1.751	1.062	1.586	0.906	1.494	1.649
P75797	Glutathione-binding protein GsiB OS=Escherichia coli (strain K12) GN=gsiB PE=1 SV=1	512	56.435	8.28	1432.7	1561	1322	1374.4	1.09	0.923	0.959	0.88	1.04	1.181
P31658	Protein deglycase 1 OS=Escherichia coli (strain K12) GN=hchA PE=1 SV=3	283	31.171	6.02	1683.4	2028	1277.7	1840	1.205	0.759	1.093	0.907	1.44	1.587
B7URX9	Pyridoxine/pyridoxamine 5'-phosphate oxidase OS=Escherichia coli O127:H6 (strain E2348/69 / EPEC) GN=pdxH PE=3 SV=1	218	25.529	9.16	640.1	823.1	814.6	769.7	1.286	1.273	1.202	0.935	0.945	1.011
P75867	Putative Lon protease homolog OS=Escherichia coli (strain K12) GN=ycbZ PE=3 SV=1	586	65.777	4.78	802	1134.4	664.4	903.9	1.414	0.828	1.127	0.797	1.36	1.707
P77754	Spheroplast protein Y OS=Escherichia coli (strain K12) GN=spy PE=1 SV=1	161	18.187	9.66	2060.4	5695.7	2271.8	6105.8	2.764	1.103	2.963	1.072	2.688	2.507
P0AF93	2-iminobutanoate/2-iminopropanoate deaminase OS=Escherichia coli (strain K12) GN=ridA PE=1 SV=2	128	13.603	5.5	1533.8	2012.5	1508.3	1739	1.312	0.983	1.134	0.864	1.153	1.334
P64583	Uncharacterized protein YqjD OS=Escherichia coli O157:H7 GN=yqjD PE=3 SV=1	101	11.045	9.09	1554.2	2900.5	1662.7	2356.6	1.866	1.07	1.516	0.812	1.417	1.744
A7ZVE0	Probable cytosol aminopeptidase OS=Escherichia coli O139:H28 (strain E24377A / ETEC) GN=pepA PE=3 SV=1	503	54.845	7.23	1201.8	869.2	1331.5	973.6	0.723	1.108	0.81	1.12	0.731	0.653
P20099	Biotin sulfoxide reductase OS=Escherichia coli (strain K12) GN=bisC PE=1 SV=3	777	85.796	5.92	1131.9	1100.7	993.4	1323.8	0.972	0.878	1.17	1.203	1.333	1.108
B1IVW5	Ribosomal RNA large subunit methyltransferase I OS=Escherichia coli (strain ATCC 8739 / DSM 1576 / Crooks) GN=rlmI PE=3 SV=1	396	44.329	7.72	1586.1	1094.4	1349.7	1300.7	0.69	0.851	0.82	1.188	0.964	0.811
P0AGG2	Acyl-CoA thioesterase 2 OS=Escherichia coli (strain K12) GN=tesB PE=1 SV=2	286	31.946	6.67	1127.5	1469.2	1048	1463.3	1.303	0.929	1.298	0.996	1.396	1.402
B7N839	Ribosome-recycling factor OS=Escherichia coli O17:K52:H18 (strain UMN026 / ExPEC) GN=frr PE=3 SV=1	185	20.626	6.89	1624.9	1494.7	1534.4	1709.5	0.92	0.944	1.052	1.144	1.114	0.974
P12994	UPF0098 protein YbhB OS=Escherichia coli (strain K12) GN=ybhB PE=1 SV=2	158	17.074	5.66	837	1364.1	625.5	542.1	1.63	0.747	0.648	0.397	0.867	2.181
P0ADQ0	Protein YihD OS=Escherichia coli O6:H1 (strain CFT073 / ATCC 700928 / UPEC) GN=yihD PE=4 SV=1	89	10.266	5.26	763.8	880.6	819.4	808.4	1.153	1.073	1.058	0.918	0.987	1.075
C4ZQ44	3-deoxy-manno-octulosonate cytidylyltransferase OS=Escherichia coli (strain K12 / MC4100 / BW2952) GN=kdsB PE=3 SV=1	248	27.597	5.27	2025.8	2469.7	1584.2	1939.3	1.219	0.782	0.957	0.785	1.224	1.559
P38489	Oxygen-insensitive NAD(P)H nitroreductase OS=Escherichia coli (strain K12) GN=nfsB PE=1 SV=1	217	23.89	6.23	2938.4	4170.3	2504.5	3446.7	1.419	0.852	1.173	0.826	1.376	1.665
P0AF20	N-acetylglucosamine repressor OS=Escherichia coli (strain K12) GN=nagC PE=2 SV=1	406	44.514	7.36	998	931.7	944.8	781.7	0.934	0.947	0.783	0.839	0.827	0.986
P64604	Probable phospholipid ABC transporter-binding protein MlaD OS=Escherichia coli (strain K12) GN=mlaD PE=1 SV=1	183	19.564	4.93	716.1	725.1	761.5	631.1	1.013	1.063	0.881	0.87	0.829	0.952
P0AG61	30S ribosomal protein S14 OS=Escherichia coli O157:H7 GN=rpsN PE=3 SV=2	101	11.573	11.17	2922.3	1118.2	3516.8	1951	0.383	1.203	0.668	1.745	0.555	0.318
P69798	PTS system mannose-specific EIIAB component OS=Escherichia coli O6:H1 (strain CFT073 / ATCC 700928 / UPEC) GN=manX PE=3 SV=2	323	35.026	6.02	721.7	723.2	1092.2	953.7	1.002	1.513	1.322	1.319	0.873	0.662
P0ADN4	UPF0438 protein YifE OS=Escherichia coli O157:H7 GN=yifE PE=3 SV=2	112	13.125	6.55	4136.5	2390.9	3929.5	3526.1	0.578	0.95	0.852	1.475	0.897	0.608
P0AEQ3	Glutamine-binding periplasmic protein OS=Escherichia coli (strain K12) GN=glnH PE=1 SV=1	248	27.173	8.51	1065.9	1033.8	829.7	975.1	0.97	0.778	0.915	0.943	1.175	1.246
P39377	Isoaspartyl dipeptidase OS=Escherichia coli (strain K12) GN=iadA PE=1 SV=1	390	41.058	5.26	1119.8	1542.1	1178.5	1371	1.377	1.052	1.224	0.889	1.163	1.309
B1IYX7	Hydroxyethylthiazole kinase OS=Escherichia coli (strain ATCC 8739 / DSM 1576 / Crooks) GN=thiM PE=3 SV=1	262	27.322	5.99	879.3	913.8	571.9	576.2	1.039	0.65	0.655	0.631	1.008	1.598
P0AA91	Uncharacterized lipoprotein YeaY OS=Escherichia coli (strain K12) GN=yeaY PE=3 SV=1	193	20.908	9.54	675.8	723.4	690.8	757.8	1.07	1.022	1.121	1.048	1.097	1.047
P30750	Methionine import ATP-binding protein MetN OS=Escherichia coli (strain K12) GN=metN PE=1 SV=4	343	37.765	6.38	584.9	617.2	588.2	522.1	1.055	1.006	0.893	0.846	0.888	1.049
P29012	Alanine racemase, catabolic OS=Escherichia coli (strain K12) GN=dadX PE=2 SV=2	356	38.82	7.05	562.3	1522.9	499.4	1732.3	2.708	0.888	3.081	1.138	3.468	3.049
P19926	Glucose-1-phosphatase OS=Escherichia coli (strain K12) GN=agp PE=1 SV=1	413	45.654	5.73	507.4	545.1	492.3	506.8	1.074	0.97	0.999	0.93	1.029	1.107
P37051	Formyltetrahydrofolate deformylase OS=Escherichia coli (strain K12) GN=purU PE=1 SV=1	280	31.915	7.01	1424.2	1881.3	1665.9	1307.2	1.321	1.17	0.918	0.695	0.785	1.129
P0A988	DNA polymerase III subunit beta OS=Escherichia coli (strain K12) GN=dnaN PE=1 SV=1	366	40.561	5.39	968.2	927.8	995.4	952.7	0.958	1.028	0.984	1.027	0.957	0.932
P0ADV2	Lipopolysaccharide export system protein LptA OS=Escherichia coli O6:H1 (strain CFT073 / ATCC 700928 / UPEC) GN=lptA PE=3 SV=1	185	20.114	8.98	1445.5	1159.5	1500.4	1035.1	0.802	1.038	0.716	0.893	0.69	0.773
P0ABU0	1,4-dihydroxy-2-naphthoyl-CoA synthase OS=Escherichia coli (strain K12) GN=menB PE=1 SV=1	285	31.613	6.42	974.7	1578.7	1481.5	1350.2	1.62	1.52	1.385	0.855	0.911	1.066
P0AG42	Riboflavin biosynthesis protein RibF OS=Escherichia coli O157:H7 GN=ribF PE=3 SV=1	313	34.713	9.23	987.9	1053	1052.5	907.1	1.066	1.065	0.918	0.861	0.862	1
P61951	Flavodoxin-1 OS=Escherichia coli O157:H7 GN=fldA PE=3 SV=2	176	19.725	4.39	1106	1509.7	1028.8	1226.8	1.365	0.93	1.109	0.813	1.192	1.467
P0A6W6	Transcription elongation factor GreA OS=Escherichia coli O6:H1 (strain CFT073 / ATCC 700928 / UPEC) GN=greA PE=3 SV=1	158	17.63	4.79	1254.3	1173.8	1155.8	1291.3	0.936	0.921	1.029	1.1	1.117	1.016
P17445	NAD/NADP-dependent betaine aldehyde dehydrogenase OS=Escherichia coli (strain K12) GN=betB PE=1 SV=3	490	52.878	5.31	933.1	927.1	865.6	853.1	0.994	0.928	0.914	0.92	0.986	1.071
P38054	Cation efflux system protein CusA OS=Escherichia coli (strain K12) GN=cusA PE=1 SV=2	1047	114.634	6.48	922.3	1585.6	972	1312	1.719	1.054	1.423	0.827	1.35	1.631
P33643	Ribosomal large subunit pseudouridine synthase D OS=Escherichia coli (strain K12) GN=rluD PE=1 SV=4	326	37.098	6.81	756.8	659.9	842.4	710.6	0.872	1.113	0.939	1.077	0.844	0.783
P24232	Flavohemoprotein OS=Escherichia coli (strain K12) GN=hmp PE=1 SV=1	396	43.84	5.77	502.4	843.9	600.9	960.8	1.68	1.196	1.912	1.139	1.599	1.404
P67097	Phosphodiesterase YfcE OS=Escherichia coli O157:H7 GN=yfcE PE=3 SV=1	184	20.109	6.05	588	710.2	519.5	562.1	1.208	0.884	0.956	0.791	1.082	1.367
B5YQA3	UPF0149 protein YgfB OS=Escherichia coli O157:H7 (strain EC4115 / EHEC) GN=ygfB PE=3 SV=1	192	21.216	4.35	722.4	728.2	652.8	699.5	1.008	0.904	0.968	0.961	1.071	1.115
B7M4N2	Bifunctional protein FolD OS=Escherichia coli O8 (strain IAI1) GN=folD PE=3 SV=1	288	31.024	6.09	2245	2581	1758.3	2272.8	1.15	0.783	1.012	0.881	1.293	1.468
P0AF25	Ribonucleotide monophosphatase NagD OS=Escherichia coli O157:H7 GN=nagD PE=3 SV=1	250	27.146	5.41	693.7	763.2	677.2	805.2	1.1	0.976	1.161	1.055	1.189	1.127
P09029	N5-carboxyaminoimidazole ribonucleotide synthase OS=Escherichia coli (strain K12) GN=purK PE=1 SV=2	355	39.436	5.92	790	825.9	716	593.6	1.045	0.906	0.751	0.719	0.829	1.154
A7ZVB0	Fructose-1,6-bisphosphatase class 1 OS=Escherichia coli O139:H28 (strain E24377A / ETEC) GN=fbp PE=3 SV=1	332	36.811	5.99	756.1	1021.6	998.8	774.5	1.351	1.321	1.024	0.758	0.775	1.023
P10121	Signal recognition particle receptor FtsY OS=Escherichia coli (strain K12) GN=ftsY PE=1 SV=1	497	54.48	4.5	1046.6	769.3	1333.9	987.3	0.735	1.274	0.943	1.283	0.74	0.577
B7LGP3	Acyl-[acyl-carrier-protein]--UDP-N-acetylglucosamine O-acyltransferase OS=Escherichia coli (strain 55989 / EAEC) GN=lpxA PE=3 SV=1	262	28.062	7.12	1099	1160.5	1212.4	1185.2	1.056	1.103	1.078	1.021	0.978	0.957
P0A8B6	Nucleoid-associated protein YbaB OS=Escherichia coli O6:H1 (strain CFT073 / ATCC 700928 / UPEC) GN=ybaB PE=3 SV=1	109	12.007	5.07	2593.3	2395.8	2672.4	2416.5	0.924	1.03	0.932	1.009	0.904	0.897
P25516	Aconitate hydratase A OS=Escherichia coli (strain K12) GN=acnA PE=1 SV=3	891	97.616	5.88	987.5	1310	1131.2	950.2	1.327	1.146	0.962	0.725	0.84	1.158
B1IX00	ATP synthase subunit a OS=Escherichia coli (strain ATCC 8739 / DSM 1576 / Crooks) GN=atpB PE=3 SV=1	271	30.283	6.89	742.6	1099.9	924.5	1004.5	1.481	1.245	1.353	0.913	1.087	1.19
P0AEZ1	5,10-methylenetetrahydrofolate reductase OS=Escherichia coli (strain K12) GN=metF PE=1 SV=1	296	33.082	6.44	1583.2	961.8	1364.9	992.3	0.608	0.862	0.627	1.032	0.727	0.705
P39177	Universal stress protein G OS=Escherichia coli (strain K12) GN=uspG PE=1 SV=2	142	15.925	6.52	333.1	572.1	454.5	329.6	1.718	1.364	0.989	0.576	0.725	1.259
Q1RG25	UPF0325 protein YaeH OS=Escherichia coli (strain UTI89 / UPEC) GN=yaeH PE=3 SV=1	128	15.087	7.18	1229	1507.1	1454.9	2083.3	1.226	1.184	1.695	1.382	1.432	1.036
B1XAP5	Peptidyl-tRNA hydrolase OS=Escherichia coli (strain K12 / DH10B) GN=pth PE=3 SV=1	194	21.069	9	1189.6	938.2	1259	1034.2	0.789	1.058	0.869	1.102	0.821	0.745
P0A9X5	Rod shape-determining protein MreB OS=Escherichia coli O6:H1 (strain CFT073 / ATCC 700928 / UPEC) GN=mreB PE=3 SV=1	347	36.929	5.26	1333.2	1011.2	1711.6	1150.4	0.758	1.284	0.863	1.138	0.672	0.591
P0A952	Spermidine N(1)-acetyltransferase OS=Escherichia coli O157:H7 GN=speG PE=3 SV=2	186	21.873	6.68	1244.5	1237.6	1377.3	885.8	0.994	1.107	0.712	0.716	0.643	0.899
P08660	Lysine-sensitive aspartokinase 3 OS=Escherichia coli (strain K12) GN=lysC PE=1 SV=2	449	48.501	5.11	529.7	511.4	805	539.5	0.966	1.52	1.018	1.055	0.67	0.635
P69224	Translation initiation factor IF-1 OS=Escherichia coli O157:H7 GN=infA PE=3 SV=2	72	8.244	9.25	1090.8	669.3	1109	628.9	0.614	1.017	0.577	0.94	0.567	0.604
B1LFY7	Ribosomal RNA small subunit methyltransferase A OS=Escherichia coli (strain SMS-3-5 / SECEC) GN=rsmA PE=3 SV=1	273	30.401	8.03	1211.8	793.4	1319.1	1055.2	0.655	1.089	0.871	1.33	0.8	0.601
P0AAA2	Inner membrane protein YagU OS=Escherichia coli O157:H7 GN=yagU PE=3 SV=1	204	22.952	7.02	706.2	991	931.3	1139.4	1.403	1.319	1.613	1.15	1.223	1.064
P77214	Cation efflux system protein CusF OS=Escherichia coli (strain K12) GN=cusF PE=1 SV=1	110	12.243	7.64	1138.4	2251.2	1100.9	1594	1.978	0.967	1.4	0.708	1.448	2.045
P0AFH9	Osmotically-inducible protein Y OS=Escherichia coli O6:H1 (strain CFT073 / ATCC 700928 / UPEC) GN=osmY PE=3 SV=1	201	21.061	6.81	1214.8	1049.6	1045.3	1963.9	0.864	0.861	1.617	1.871	1.879	1.004
P08142	Acetolactate synthase isozyme 1 large subunit OS=Escherichia coli (strain K12) GN=ilvB PE=1 SV=1	562	60.402	5.5	435.2	299.1	490.2	342.1	0.687	1.126	0.786	1.144	0.698	0.61
P23917	Fructokinase OS=Escherichia coli (strain K12) GN=mak PE=1 SV=2	302	32.479	5.69	715.4	765.5	589.7	729.5	1.07	0.824	1.02	0.953	1.237	1.298
P38521	Uncharacterized protein YggL OS=Escherichia coli (strain K12) GN=yggL PE=4 SV=2	108	12.872	4.96	510.2	438	607	543.4	0.858	1.19	1.065	1.241	0.895	0.722
P0ACS1	Transcriptional repressor MprA OS=Escherichia coli O157:H7 GN=mprA PE=3 SV=1	176	20.55	6.21	962.1	1156.1	1069.1	868.9	1.202	1.111	0.903	0.752	0.813	1.081
P75960	NAD-dependent protein deacylase OS=Escherichia coli (strain K12) GN=cobB PE=1 SV=2	242	26.699	5.71	434.6	544.7	398.8	465	1.253	0.918	1.07	0.854	1.166	1.366
C4ZT96	Esterase FrsA OS=Escherichia coli (strain K12 / MC4100 / BW2952) GN=frsA PE=3 SV=1	414	46.979	6.95	1240.6	2147.4	1084.2	1458	1.731	0.874	1.175	0.679	1.345	1.981
B7ULY0	Cyclic pyranopterin monophosphate synthase accessory protein OS=Escherichia coli O127:H6 (strain E2348/69 / EPEC) GN=moaC PE=3 SV=1	161	17.456	7.11	1528.6	1450.3	1249.6	1458.2	0.949	0.817	0.954	1.005	1.167	1.161
C4ZXK8	L-threonine 3-dehydrogenase OS=Escherichia coli (strain K12 / MC4100 / BW2952) GN=tdh PE=3 SV=1	341	37.215	6.38	853.4	1173.6	829.5	1046.2	1.375	0.972	1.226	0.891	1.261	1.415
P0ADX1	Protein YhfA OS=Escherichia coli (strain K12) GN=yhfA PE=1 SV=1	134	14.507	5.81	815.4	1226.9	776.6	1241.4	1.505	0.952	1.522	1.012	1.599	1.58
P36771	Probable HTH-type transcriptional regulator LrhA OS=Escherichia coli (strain K12) GN=lrhA PE=4 SV=2	312	34.572	5.39	865	1836.9	724.6	960.3	2.124	0.838	1.11	0.523	1.325	2.535
P69832	Galactitol permease IIC component OS=Escherichia coli O157:H7 GN=gatC PE=3 SV=1	451	48.333	9.28	1397.9	1652.8	1305.2	1862.4	1.182	0.934	1.332	1.127	1.427	1.266
P0A9M8	Phosphate acetyltransferase OS=Escherichia coli (strain K12) GN=pta PE=1 SV=2	714	77.124	5.41	1013.1	869.7	1167.5	1057.9	0.858	1.152	1.044	1.216	0.906	0.745
P0AFZ4	Stringent starvation protein B OS=Escherichia coli O157:H7 GN=sspB PE=3 SV=1	165	18.251	4.55	1280.6	909.2	950.4	986.3	0.71	0.742	0.77	1.085	1.038	0.957
B7UKE9	Adenine phosphoribosyltransferase OS=Escherichia coli O127:H6 (strain E2348/69 / EPEC) GN=apt PE=3 SV=1	183	19.847	5.41	961.2	653.6	885.5	639.7	0.68	0.921	0.666	0.979	0.722	0.738
C4ZTX6	Orotidine 5'-phosphate decarboxylase OS=Escherichia coli (strain K12 / MC4100 / BW2952) GN=pyrF PE=3 SV=1	245	26.333	6.21	942.2	664.2	1042.9	777.5	0.705	1.107	0.825	1.17	0.745	0.637
B7UJS9	UDP-N-acetylglucosamine 1-carboxyvinyltransferase OS=Escherichia coli O127:H6 (strain E2348/69 / EPEC) GN=murA PE=3 SV=1	419	44.789	6.16	1090	1150.8	1122.8	1427.3	1.056	1.03	1.309	1.24	1.271	1.025
P0A9Z1	Nitrogen regulatory protein P-II 1 OS=Escherichia coli (strain K12) GN=glnB PE=1 SV=1	112	12.418	5.34	2098.5	1948.6	2525	2024.9	0.929	1.203	0.965	1.039	0.802	0.772
P0A902	Outer membrane lipoprotein Blc OS=Escherichia coli O157:H7 GN=blc PE=3 SV=1	177	19.839	8.76	1601.4	1618.7	1446.2	1935.6	1.011	0.903	1.209	1.196	1.338	1.119
P69412	Outer membrane lipoprotein RcsF OS=Escherichia coli O6:H1 (strain CFT073 / ATCC 700928 / UPEC) GN=rcsF PE=3 SV=1	134	14.154	9.13	810.4	751.6	954.1	1093.1	0.927	1.177	1.349	1.454	1.146	0.788
C4ZUM4	Siroheme synthase OS=Escherichia coli (strain K12 / MC4100 / BW2952) GN=cysG PE=3 SV=1	457	49.92	6.21	1045.8	1192.4	882	1033.5	1.14	0.843	0.988	0.867	1.172	1.352
P06959	Dihydrolipoyllysine-residue acetyltransferase component of pyruvate dehydrogenase complex OS=Escherichia coli (strain K12) GN=aceF PE=1 SV=3	630	66.055	5.17	713.7	766.7	793.4	782.9	1.074	1.112	1.097	1.021	0.987	0.966
B1XDH5	Phosphoadenosine phosphosulfate reductase OS=Escherichia coli (strain K12 / DH10B) GN=cysH PE=3 SV=1	244	27.958	5.71	1083.4	874.1	1202.8	1207.7	0.807	1.11	1.115	1.382	1.004	0.727
P30859	Putative ABC transporter arginine-binding protein 2 OS=Escherichia coli (strain K12) GN=artI PE=1 SV=3	243	26.913	6.1	1749.2	2488.8	1636.1	3448.1	1.423	0.935	1.971	1.385	2.107	1.521
P0AGL8	Ribosomal RNA small subunit methyltransferase E OS=Escherichia coli O6:H1 (strain CFT073 / ATCC 700928 / UPEC) GN=rsmE PE=3 SV=1	243	26.961	6.64	923.1	726.2	901.5	911.1	0.787	0.977	0.987	1.255	1.011	0.806
C4ZTN8	Periplasmic trehalase OS=Escherichia coli (strain K12 / MC4100 / BW2952) GN=treA PE=3 SV=1	565	63.597	5.9	1006.4	1219.9	999.9	1597	1.212	0.994	1.587	1.309	1.597	1.22
A8A446	Aminomethyltransferase OS=Escherichia coli O9:H4 (strain HS) GN=gcvT PE=3 SV=1	364	40.121	5.57	1288.5	1256.3	1376.2	1094.8	0.975	1.068	0.85	0.871	0.796	0.913
P0ADU0	Uncharacterized protein YgiM OS=Escherichia coli O157:H7 GN=ygiM PE=4 SV=1	206	23.062	9.11	1384.4	2534.9	1600.9	1749.6	1.831	1.156	1.264	0.69	1.093	1.583
P33224	Putative acyl-CoA dehydrogenase AidB OS=Escherichia coli (strain K12) GN=aidB PE=1 SV=3	541	60.551	7.83	603.9	744.7	532.8	803.1	1.233	0.882	1.33	1.078	1.507	1.398
Q47147	Putative glutamine amidotransferase YafJ OS=Escherichia coli (strain K12) GN=yafJ PE=1 SV=1	255	28.617	7.96	902.7	911.3	942	782.9	1.009	1.044	0.867	0.859	0.831	0.967
P21338	Ribonuclease I OS=Escherichia coli (strain K12) GN=rna PE=1 SV=1	268	29.599	8.57	886.1	535.5	906.5	618.9	0.604	1.023	0.698	1.156	0.683	0.591
P0AE79	Magnesium and cobalt efflux protein CorC OS=Escherichia coli O6:H1 (strain CFT073 / ATCC 700928 / UPEC) GN=corC PE=3 SV=1	292	33.278	4.7	750.6	433.5	1033.6	435	0.577	1.377	0.579	1.003	0.421	0.419
P0ADU2	Probable quinol monooxygenase YgiN OS=Escherichia coli (strain K12) GN=ygiN PE=1 SV=1	104	11.525	6.24	1917.3	1911.5	2130.9	2083.4	0.997	1.111	1.087	1.09	0.978	0.897
P0AD13	Protein YeeZ OS=Escherichia coli O157:H7 GN=yeeZ PE=4 SV=1	274	29.661	5.47	723	658.8	1216	1397.2	0.911	1.682	1.933	2.121	1.149	0.542
P0AAX9	Probable L,D-transpeptidase YbiS OS=Escherichia coli O6:H1 (strain CFT073 / ATCC 700928 / UPEC) GN=ybiS PE=3 SV=1	306	33.304	6.4	718.2	659.6	892.8	707.3	0.918	1.243	0.985	1.072	0.792	0.739
P0A6G3	Nicotinamide-nucleotide amidohydrolase PncC OS=Escherichia coli (strain K12) GN=pncC PE=1 SV=1	165	17.571	5.12	246.1	300.6	243.7	268.6	1.221	0.99	1.091	0.893	1.102	1.234
P21645	UDP-3-O-(3-hydroxymyristoyl)glucosamine N-acyltransferase OS=Escherichia coli (strain K12) GN=lpxD PE=1 SV=2	341	36.015	6.54	764.7	715.5	871.3	651.4	0.936	1.139	0.852	0.91	0.748	0.821
P06968	Deoxyuridine 5'-triphosphate nucleotidohydrolase OS=Escherichia coli (strain K12) GN=dut PE=1 SV=1	151	16.145	5.26	652.3	729.7	675.6	638.3	1.119	1.036	0.979	0.875	0.945	1.08
P06989	Histidine biosynthesis bifunctional protein HisIE OS=Escherichia coli (strain K12) GN=hisI PE=3 SV=3	203	22.742	5.41	997.9	746.2	928	1256.6	0.748	0.93	1.259	1.684	1.354	0.804
P12281	Molybdopterin molybdenumtransferase OS=Escherichia coli (strain K12) GN=moeA PE=1 SV=1	411	44.04	5.14	501	479	518.9	518.4	0.956	1.036	1.035	1.082	0.999	0.923
B7LDB0	Nucleoside diphosphate kinase OS=Escherichia coli (strain 55989 / EAEC) GN=ndk PE=3 SV=1	143	15.454	5.81	1141.1	635.1	2106.6	544.8	0.557	1.846	0.477	0.858	0.259	0.301
P0C0K3	Protein RdoA OS=Escherichia coli (strain K12) GN=rdoA PE=1 SV=1	328	38.096	5.14	726.5	1070.8	524.8	660.9	1.474	0.722	0.91	0.617	1.259	2.041
B6I1M4	DnaA initiator-associating protein DiaA OS=Escherichia coli (strain SE11) GN=diaA PE=3 SV=1	196	21.093	5.53	599.1	768.7	501.9	659.5	1.283	0.838	1.101	0.858	1.314	1.532
B1XFK3	Trp operon repressor OS=Escherichia coli (strain K12 / DH10B) GN=trpR PE=3 SV=1	108	12.347	5.5	931.4	1057	930	1042.5	1.135	0.998	1.119	0.986	1.121	1.137
P0A6C1	Endonuclease 4 OS=Escherichia coli (strain K12) GN=nfo PE=1 SV=1	285	31.46	5.73	289.8	279.8	256.9	335.8	0.966	0.887	1.159	1.2	1.307	1.089
P04825	Aminopeptidase N OS=Escherichia coli (strain K12) GN=pepN PE=1 SV=2	870	98.857	5.31	699.2	1066.4	853.2	949.7	1.525	1.22	1.358	0.891	1.113	1.25
P0ABI8	Cytochrome bo(3) ubiquinol oxidase subunit 1 OS=Escherichia coli (strain K12) GN=cyoB PE=1 SV=1	663	74.318	7.2	1291.4	1224.2	1186.6	1358.8	0.948	0.919	1.052	1.11	1.145	1.032
P0AGA1	Protein-export membrane protein SecG OS=Escherichia coli O157:H7 GN=secG PE=3 SV=1	110	11.358	6.6	542.5	471.3	613.2	575.4	0.869	1.13	1.061	1.221	0.938	0.769
P23869	Peptidyl-prolyl cis-trans isomerase B OS=Escherichia coli (strain K12) GN=ppiB PE=1 SV=2	164	18.142	5.8	863.7	1014.6	1026.4	1146.1	1.175	1.188	1.327	1.13	1.117	0.988
P0C8J6	D-tagatose-1,6-bisphosphate aldolase subunit GatY OS=Escherichia coli (strain K12) GN=gatY PE=1 SV=1	284	30.793	6.34	376.8	558.2	544.1	1086.2	1.482	1.444	2.883	1.946	1.996	1.026
P0AAB7	UTP--glucose-1-phosphate uridylyltransferase OS=Escherichia coli O157:H7 GN=galF PE=3 SV=1	297	32.808	6	459.2	549.1	493	532.4	1.196	1.074	1.159	0.97	1.08	1.114
B7M4Y8	Cytidine deaminase OS=Escherichia coli O8 (strain IAI1) GN=cdd PE=3 SV=1	294	31.52	5.73	563.7	1437.5	565.8	732	2.55	1.004	1.299	0.509	1.294	2.541
C4ZXX6	PKHD-type hydroxylase YbiX OS=Escherichia coli (strain K12 / MC4100 / BW2952) GN=ybiX PE=3 SV=1	225	25.513	6.42	471.5	426.1	416.9	564	0.904	0.884	1.196	1.324	1.353	1.022
P83843	ADP-ribose pyrophosphatase OS=Escherichia coli O157:H7 GN=nudF PE=3 SV=1	209	23.652	5.07	442.2	677.9	365.2	410.2	1.533	0.826	0.928	0.605	1.123	1.856
P0ADT2	UPF0441 protein YgiB OS=Escherichia coli (strain K12) GN=ygiB PE=3 SV=2	223	23.464	9.35	1178.8	1190.6	1264.6	2253.2	1.01	1.073	1.911	1.892	1.782	0.941
P37747	UDP-galactopyranose mutase OS=Escherichia coli (strain K12) GN=glf PE=1 SV=1	367	42.939	7.11	1183.9	1386.3	1190.3	1220.6	1.171	1.005	1.031	0.88	1.025	1.165
P0AGE4	Serine/threonine transporter SstT OS=Escherichia coli (strain K12) GN=sstT PE=1 SV=1	414	43.449	8.47	372.8	433.6	380.3	754.1	1.163	1.02	2.023	1.739	1.983	1.14
B1XDP2	Bifunctional protein Aas OS=Escherichia coli (strain K12 / DH10B) GN=aas PE=3 SV=1	719	80.649	9.28	326.5	418.7	293.1	284.9	1.283	0.898	0.872	0.68	0.972	1.428
P0AFM4	Phosphate starvation-inducible protein PsiF OS=Escherichia coli (strain K12) GN=psiF PE=1 SV=1	106	11.679	9.73	1337.4	1426.8	1322.9	1444.4	1.067	0.989	1.08	1.012	1.092	1.079
C4ZWC9	Leucine--tRNA ligase OS=Escherichia coli (strain K12 / MC4100 / BW2952) GN=leuS PE=3 SV=1	860	97.171	5.3	603.5	590	932.2	644.8	0.978	1.545	1.069	1.093	0.692	0.633
P0A6I6	Phosphopantetheine adenylyltransferase OS=Escherichia coli (strain K12) GN=coaD PE=1 SV=1	159	17.825	7.02	624.1	702	460.2	508.2	1.125	0.737	0.814	0.724	1.104	1.525
P30177	Uncharacterized protein YbiB OS=Escherichia coli (strain K12) GN=ybiB PE=1 SV=1	320	35.026	6.86	529.3	628.5	547.1	564	1.187	1.034	1.066	0.897	1.031	1.149
P31806	Bifunctional NAD(P)H-hydrate repair enzyme Nnr OS=Escherichia coli (strain K12) GN=nnr PE=1 SV=2	515	54.616	6.46	595.4	759.6	556.3	632.6	1.276	0.934	1.063	0.833	1.137	1.366
P23331	Thymidine kinase OS=Escherichia coli (strain K12) GN=tdk PE=3 SV=1	205	23.442	6.39	1146.9	919.8	1070.2	824.5	0.802	0.933	0.719	0.896	0.77	0.859
P0AGB8	ECF RNA polymerase sigma-E factor OS=Escherichia coli O157:H7 GN=rpoE PE=3 SV=1	191	21.682	5.49	1329.1	1481.5	1349.2	1366.8	1.115	1.015	1.028	0.923	1.013	1.098
P00363	Fumarate reductase flavoprotein subunit OS=Escherichia coli (strain K12) GN=frdA PE=1 SV=3	602	65.93	6.28	282.7	447.5	282.1	367.1	1.583	0.998	1.298	0.82	1.301	1.586
Q1R3Y9	Regulator of ribonuclease activity A OS=Escherichia coli (strain UTI89 / UPEC) GN=rraA PE=3 SV=1	161	17.35	4.2	1139.9	933	1088.3	814.9	0.818	0.955	0.715	0.873	0.749	0.857
B7MS25	Cytidylate kinase OS=Escherichia coli O81 (strain ED1a) GN=cmk PE=3 SV=1	227	24.731	5.85	647.3	308.3	348.8	295.3	0.476	0.539	0.456	0.958	0.847	0.884
P07118	Valine--tRNA ligase OS=Escherichia coli (strain K12) GN=valS PE=1 SV=2	951	108.124	5.34	475.1	412.3	876.1	412	0.868	1.844	0.867	0.999	0.47	0.471
P0ABQ1	Coenzyme A biosynthesis bifunctional protein CoaBC OS=Escherichia coli O6:H1 (strain CFT073 / ATCC 700928 / UPEC) GN=coaBC PE=3 SV=2	406	43.411	7.49	827.7	774.1	839.2	722.5	0.935	1.014	0.873	0.933	0.861	0.922
P12995	Adenosylmethionine-8-amino-7-oxononanoate aminotransferase OS=Escherichia coli (strain K12) GN=bioA PE=1 SV=2	429	47.304	5.86	512.5	403	382.4	373.1	0.786	0.746	0.728	0.926	0.976	1.054
P64429	Uncharacterized protein YpfJ OS=Escherichia coli (strain K12) GN=ypfJ PE=4 SV=1	287	31.44	5.9	649.6	826.4	635.8	548.7	1.272	0.979	0.845	0.664	0.863	1.3
P0AEJ3	Isochorismate synthase EntC OS=Escherichia coli O157:H7 GN=entC PE=3 SV=1	391	42.905	5.72	1391.7	526	657.1	675.3	0.378	0.472	0.485	1.284	1.028	0.801
P0A8W0	Transcriptional regulator NanR OS=Escherichia coli (strain K12) GN=nanR PE=3 SV=1	263	29.506	6.47	493.1	651.8	603.2	583	1.322	1.223	1.182	0.894	0.966	1.08
P76008	Murein tetrapeptide carboxypeptidase OS=Escherichia coli (strain K12) GN=ldcA PE=1 SV=1	304	33.546	6.58	504.8	697	434.7	559.6	1.381	0.861	1.109	0.803	1.287	1.604
B7UNI8	Der GTPase-activating protein YihI OS=Escherichia coli O127:H6 (strain E2348/69 / EPEC) GN=yihI PE=3 SV=1	169	19.048	6.83	612.4	452.1	674.2	715	0.738	1.101	1.168	1.582	1.061	0.671
B7M638	Ubiquinone/menaquinone biosynthesis C-methyltransferase UbiE OS=Escherichia coli O8 (strain IAI1) GN=ubiE PE=3 SV=1	251	28.055	7.99	378.6	520.9	469.2	522.5	1.376	1.239	1.38	1.003	1.114	1.11
P0AFX9	Sigma-E factor regulatory protein RseB OS=Escherichia coli (strain K12) GN=rseB PE=1 SV=1	318	35.727	8.57	591	590.8	598.3	660.8	1	1.012	1.118	1.118	1.104	0.987
Q59385	Copper-exporting P-type ATPase A OS=Escherichia coli (strain K12) GN=copA PE=1 SV=4	834	87.818	5.57	552.7	1054.2	670.5	969.8	1.907	1.213	1.755	0.92	1.446	1.572
C4ZXT8	6-phosphogluconolactonase OS=Escherichia coli (strain K12 / MC4100 / BW2952) GN=pgl PE=3 SV=1	331	36.285	5.27	598	820.2	725.4	1039	1.372	1.213	1.737	1.267	1.432	1.131
P0ACI1	Right origin-binding protein OS=Escherichia coli O157:H7 GN=rob PE=3 SV=1	289	33.124	7.17	938.8	863.5	1396.2	608.6	0.92	1.487	0.648	0.705	0.436	0.618
P0AC69	Glutaredoxin-4 OS=Escherichia coli (strain K12) GN=grxD PE=1 SV=1	115	12.87	4.75	791.5	764.9	1155.1	998.5	0.966	1.459	1.262	1.305	0.864	0.662
B1J023	UPF0234 protein YajQ OS=Escherichia coli (strain ATCC 8739 / DSM 1576 / Crooks) GN=yajQ PE=3 SV=1	163	18.333	6.24	444.7	791.4	692.6	926.9	1.78	1.557	2.084	1.171	1.338	1.143
P27298	Oligopeptidase A OS=Escherichia coli (strain K12) GN=prlC PE=3 SV=3	680	77.119	5.26	648.6	699.7	787.9	764.2	1.079	1.215	1.178	1.092	0.97	0.888
P41052	Membrane-bound lytic murein transglycosylase B OS=Escherichia coli (strain K12) GN=mltB PE=1 SV=1	361	40.23	9.04	194.4	213.7	195.2	257.3	1.1	1.004	1.323	1.204	1.318	1.095
P36548	N-acetylmuramoyl-L-alanine amidase AmiA OS=Escherichia coli (strain K12) GN=amiA PE=1 SV=1	289	31.393	10.1	765.8	597.8	1085.4	469.8	0.781	1.417	0.613	0.786	0.433	0.551
P37665	Probable lipoprotein YiaD OS=Escherichia coli (strain K12) GN=yiaD PE=1 SV=2	219	22.184	9.8	626.3	346.9	611.2	198.7	0.554	0.976	0.317	0.573	0.325	0.568
P0A9C9	Fructose-1,6-bisphosphatase 1 class 2 OS=Escherichia coli (strain K12) GN=glpX PE=1 SV=1	336	35.83	5.5	358.3	489.6	417.6	339.5	1.366	1.166	0.947	0.693	0.813	1.172
P0A8P3	Probable Fe(2+)-trafficking protein OS=Escherichia coli (strain K12) GN=yggX PE=1 SV=2	91	10.945	6.3	851.1	964	895.3	1046.4	1.133	1.052	1.229	1.085	1.169	1.077
P0AEE4	Serine endoprotease DegS OS=Escherichia coli O157:H7 GN=degS PE=3 SV=1	355	37.558	5.67	667.9	840.9	992.6	760.3	1.259	1.486	1.138	0.904	0.766	0.847
P52061	dITP/XTP pyrophosphatase OS=Escherichia coli (strain K12) GN=rdgB PE=1 SV=1	197	21.026	5.41	557	531.5	485.7	456.5	0.954	0.872	0.82	0.859	0.94	1.094
B5YT26	Outer-membrane lipoprotein carrier protein OS=Escherichia coli O157:H7 (strain EC4115 / EHEC) GN=lolA PE=3 SV=1	203	22.483	6.8	740.7	936.4	723.6	971.8	1.264	0.977	1.312	1.038	1.343	1.294
P14900	UDP-N-acetylmuramoylalanine--D-glutamate ligase OS=Escherichia coli (strain K12) GN=murD PE=1 SV=3	438	46.944	5.31	769.4	692.4	775.6	767.6	0.9	1.008	0.998	1.109	0.99	0.893
P07001	NAD(P) transhydrogenase subunit alpha OS=Escherichia coli (strain K12) GN=pntA PE=1 SV=2	510	54.589	5.83	589.4	505.8	1031.9	506	0.858	1.751	0.859	1	0.49	0.49
P0A9W9	Protein YrdA OS=Escherichia coli (strain K12) GN=yrdA PE=1 SV=1	184	20.232	5.55	1059.9	948.5	1031	844.8	0.895	0.973	0.797	0.891	0.819	0.92
P31433	Uncharacterized protein YicH OS=Escherichia coli (strain K12) GN=yicH PE=4 SV=2	569	62.234	6.02	988.6	1041.8	947.5	996.4	1.054	0.958	1.008	0.956	1.052	1.099
P77689	FeS cluster assembly protein SufD OS=Escherichia coli (strain K12) GN=sufD PE=1 SV=1	423	46.794	6.86	580.8	644.5	537	563.2	1.11	0.925	0.97	0.874	1.049	1.2
B5YXM9	Peptide chain release factor 1 OS=Escherichia coli O157:H7 (strain EC4115 / EHEC) GN=prfA PE=3 SV=1	360	40.492	5.26	849.1	1046.9	905.4	1013.2	1.233	1.066	1.193	0.968	1.119	1.156
P45577	RNA chaperone ProQ OS=Escherichia coli (strain K12) GN=proQ PE=1 SV=2	232	25.877	9.64	1482.5	918	2289.8	1221.3	0.619	1.545	0.824	1.33	0.533	0.401
P56262	Putative carboxymethylenebutenolidase OS=Escherichia coli (strain K12) GN=ysgA PE=3 SV=3	271	29.407	5.96	360.2	492.8	407.6	698.4	1.368	1.132	1.939	1.417	1.714	1.209
P75931	Putative oxidoreductase YceM OS=Escherichia coli (strain K12) GN=yceM PE=1 SV=1	307	33.66	7.3	616.3	669.6	644.1	834.6	1.087	1.045	1.354	1.246	1.296	1.04
P0A927	Nucleoside-specific channel-forming protein tsx OS=Escherichia coli (strain K12) GN=tsx PE=1 SV=1	294	33.568	5.33	231.7	248	210	369.2	1.07	0.906	1.593	1.489	1.758	1.181
P0ABD9	Biotin carboxyl carrier protein of acetyl-CoA carboxylase OS=Escherichia coli O6:H1 (strain CFT073 / ATCC 700928 / UPEC) GN=accB PE=3 SV=1	156	16.676	4.65	1773.7	1472.7	1428.7	1859.8	0.83	0.805	1.049	1.263	1.302	1.031
P0A6H5	ATP-dependent protease ATPase subunit HslU OS=Escherichia coli (strain K12) GN=hslU PE=1 SV=1	443	49.563	5.35	758.7	845.7	792.7	896.1	1.115	1.045	1.181	1.06	1.13	1.067
P36649	Blue copper oxidase CueO OS=Escherichia coli (strain K12) GN=cueO PE=1 SV=2	516	56.519	6.79	1025.2	1272.7	949.2	1028.7	1.241	0.926	1.003	0.808	1.084	1.341
B7MG51	NADH-quinone oxidoreductase subunit B OS=Escherichia coli O45:K1 (strain S88 / ExPEC) GN=nuoB PE=3 SV=1	220	25.039	5.74	1106.4	920.3	1284.9	967.9	0.832	1.161	0.875	1.052	0.753	0.716
P0A938	Outer membrane protein assembly factor BamE OS=Escherichia coli O6:H1 (strain CFT073 / ATCC 700928 / UPEC) GN=bamE PE=3 SV=1	113	12.294	8.51	442.5	283.3	464	448.6	0.64	1.049	1.014	1.583	0.967	0.611
P26648	Cell division protein FtsP OS=Escherichia coli (strain K12) GN=ftsP PE=1 SV=2	470	51.825	6.34	409	453.8	477.5	458.5	1.109	1.167	1.121	1.01	0.96	0.95
P0AEY6	Modulator of drug activity B OS=Escherichia coli O6:H1 (strain CFT073 / ATCC 700928 / UPEC) GN=mdaB PE=4 SV=1	193	21.877	6.29	1519.6	1641.9	1414	1748.4	1.081	0.931	1.151	1.065	1.236	1.161
P0AFV6	Murein DD-endopeptidase MepS/Murein LD-carboxypeptidase OS=Escherichia coli O157:H7 GN=mepS PE=3 SV=1	188	21.027	9.99	868.2	567.7	1166.7	524.8	0.654	1.344	0.604	0.924	0.45	0.487
P64534	Nickel/cobalt homeostasis protein RcnB OS=Escherichia coli (strain K12) GN=rcnB PE=1 SV=1	112	12.458	7.49	884.5	1045.2	789.6	483.8	1.182	0.893	0.547	0.463	0.613	1.324
P0AC60	Glutaredoxin-2 OS=Escherichia coli O6:H1 (strain CFT073 / ATCC 700928 / UPEC) GN=grxB PE=3 SV=1	215	24.335	7.96	669.6	819.9	723.1	911	1.224	1.08	1.36	1.111	1.26	1.134
P76113	NADPH-dependent curcumin reductase OS=Escherichia coli (strain K12) GN=curA PE=1 SV=3	345	37.586	5.82	343.4	341	265.7	394.8	0.993	0.774	1.15	1.158	1.486	1.283
B1XAH2	Porphobilinogen deaminase OS=Escherichia coli (strain K12 / DH10B) GN=hemC PE=3 SV=1	313	33.831	5.47	288.6	421.5	279.5	357	1.461	0.969	1.237	0.847	1.277	1.508
P0A9D3	Glutathione S-transferase GstA OS=Escherichia coli O157:H7 GN=gstA PE=3 SV=1	201	22.854	6.21	244.8	401.9	433.2	520.2	1.642	1.77	2.125	1.294	1.201	0.928
B1XBF5	Non-specific ribonucleoside hydrolase RihC OS=Escherichia coli (strain K12 / DH10B) GN=rihC PE=3 SV=1	304	32.54	5.44	586.4	758.7	467.1	455.7	1.294	0.797	0.777	0.601	0.975	1.624
P0ADV5	Uncharacterized protein YhbW OS=Escherichia coli (strain K12) GN=yhbW PE=4 SV=1	335	37.106	6.47	640.9	565	814.1	689.1	0.882	1.27	1.075	1.22	0.846	0.694
P75849	Uncharacterized protein YcbL OS=Escherichia coli (strain K12) GN=ycbL PE=3 SV=1	215	23.769	5.15	351.9	320.2	326.3	305.4	0.91	0.927	0.868	0.954	0.936	0.981
B7LHN2	Ribosome-binding factor A OS=Escherichia coli (strain 55989 / EAEC) GN=rbfA PE=3 SV=1	133	15.145	6.2	810.6	628.5	1098.9	899.1	0.775	1.356	1.109	1.431	0.818	0.572
P77348	Periplasmic murein peptide-binding protein OS=Escherichia coli (strain K12) GN=mppA PE=1 SV=2	537	59.863	8.41	619.9	490.1	613.1	589.5	0.791	0.989	0.951	1.203	0.962	0.799
C4ZZ26	D-ribose pyranase OS=Escherichia coli (strain K12 / MC4100 / BW2952) GN=rbsD PE=3 SV=1	139	15.283	6.39	595.3	501.4	631.9	549.9	0.842	1.061	0.924	1.097	0.87	0.793
P0AFB3	Lipoprotein NlpI OS=Escherichia coli O157:H7 GN=nlpI PE=2 SV=1	294	33.6	4.74	616.5	950.5	774.5	1113.1	1.542	1.256	1.805	1.171	1.437	1.227
P0A8V0	Ribonuclease BN OS=Escherichia coli (strain K12) GN=rbn PE=1 SV=1	305	32.909	6.13	709.5	800	626.6	1077.5	1.128	0.883	1.519	1.347	1.72	1.277
C4ZX84	Exodeoxyribonuclease 7 large subunit OS=Escherichia coli (strain K12 / MC4100 / BW2952) GN=xseA PE=3 SV=1	456	51.8	9.98	564.7	517.2	633.4	551.5	0.916	1.122	0.977	1.066	0.871	0.817
P09147	UDP-glucose 4-epimerase OS=Escherichia coli (strain K12) GN=galE PE=1 SV=1	338	37.242	6.35	485.7	552.5	532.2	536.1	1.138	1.096	1.104	0.97	1.007	1.038
P0AFG1	Transcription termination/antitermination protein NusG OS=Escherichia coli O157:H7 GN=nusG PE=3 SV=2	181	20.518	6.81	912.5	594.4	842.1	630.4	0.651	0.923	0.691	1.06	0.749	0.706
A8A4L0	Multifunctional CCA protein OS=Escherichia coli O9:H4 (strain HS) GN=cca PE=3 SV=1	412	46.438	6.65	387.4	564.8	353.9	417.5	1.458	0.914	1.078	0.739	1.18	1.596
C5WBK5	tRNA/tmRNA (uracil-C(5))-methyltransferase OS=Escherichia coli (strain B / BL21-DE3) GN=trmA PE=3 SV=1	366	41.94	6.07	357.1	293.4	376.9	302.2	0.822	1.056	0.846	1.03	0.802	0.778
P0AFX7	Anti-sigma-E factor RseA OS=Escherichia coli (strain K12) GN=rseA PE=1 SV=1	216	24.306	5.2	406.5	471.2	442	434.8	1.159	1.087	1.07	0.923	0.984	1.066
P30958	Transcription-repair-coupling factor OS=Escherichia coli (strain K12) GN=mfd PE=1 SV=2	1148	129.901	6.16	2691.7	2255.8	2041.5	1650.1	0.838	0.758	0.613	0.731	0.808	1.105
P46474	Uncharacterized protein YhdP OS=Escherichia coli (strain K12) GN=yhdP PE=4 SV=4	1266	138.967	5.62	242.1	240.9	247.9	209.4	0.995	1.024	0.865	0.869	0.844	0.972
P42620	Glutathionyl-hydroquinone reductase YqjG OS=Escherichia coli (strain K12) GN=yqjG PE=1 SV=1	328	37.363	6.47	385.3	705.3	236.3	464.3	1.831	0.613	1.205	0.658	1.965	2.985
P0AB10	Uncharacterized lipoprotein YmbA OS=Escherichia coli (strain K12) GN=ymbA PE=4 SV=2	187	20.622	6.1	283.5	302	297.4	332.9	1.065	1.049	1.174	1.102	1.119	1.015
P31224	Multidrug efflux pump subunit AcrB OS=Escherichia coli (strain K12) GN=acrB PE=1 SV=1	1049	113.501	5.57	677.2	737.7	781.4	592	1.089	1.154	0.874	0.802	0.758	0.944
P0A9R5	2Fe-2S ferredoxin OS=Escherichia coli O157:H7 GN=fdx PE=3 SV=2	111	12.323	4.59	401	333.9	425.9	334.2	0.833	1.062	0.833	1.001	0.785	0.784
B1X9T4	Membrane protein insertase YidC OS=Escherichia coli (strain K12 / DH10B) GN=yidC PE=3 SV=1	548	61.486	7.99	446	393.6	552.9	315.8	0.883	1.24	0.708	0.802	0.571	0.712
P0AFG6	Dihydrolipoyllysine-residue succinyltransferase component of 2-oxoglutarate dehydrogenase complex OS=Escherichia coli (strain K12) GN=sucB PE=1 SV=2	405	43.984	5.81	807.5	748.4	1141	678.4	0.927	1.413	0.84	0.907	0.595	0.656
P69430	Sec-independent protein translocase protein TatA OS=Escherichia coli O157:H7 GN=tatA PE=3 SV=1	89	9.658	6.09	1045.9	1232.9	934.9	945.3	1.179	0.894	0.904	0.767	1.011	1.319
P0AF03	Molybdopterin adenylyltransferase OS=Escherichia coli (strain K12) GN=mog PE=1 SV=1	195	21.209	5.02	797.4	1024.5	614.5	737.1	1.285	0.771	0.924	0.72	1.2	1.667
P0A8W6	UPF0301 protein YqgE OS=Escherichia coli O6:H1 (strain CFT073 / ATCC 700928 / UPEC) GN=yqgE PE=3 SV=1	187	20.673	5.57	432.8	551.4	444.8	542.3	1.274	1.028	1.253	0.984	1.219	1.239
P0A970	Cold shock-like protein CspD OS=Escherichia coli O157:H7 GN=cspD PE=3 SV=1	74	7.964	6.25	387	309.4	503.5	495.4	0.799	1.301	1.28	1.602	0.984	0.614
P0ADQ8	Uncharacterized protein YgaM OS=Escherichia coli O6:H1 (strain CFT073 / ATCC 700928 / UPEC) GN=ygaM PE=3 SV=2	109	11.84	8.54	744.6	1302.6	868.1	1524.5	1.749	1.166	2.047	1.17	1.756	1.5
P0ADK8	Uncharacterized protein YibL OS=Escherichia coli (strain K12) GN=yibL PE=1 SV=1	120	13.687	9.5	554.6	525.3	633.3	661.6	0.947	1.142	1.193	1.259	1.045	0.83
P37744	Glucose-1-phosphate thymidylyltransferase 1 OS=Escherichia coli (strain K12) GN=rfbA PE=1 SV=2	293	32.673	5.55	398	363.6	358.6	377	0.914	0.901	0.947	1.037	1.051	1.014
P77552	Uncharacterized protein YdhQ OS=Escherichia coli (strain K12) GN=ydhQ PE=4 SV=1	418	42.85	4.54	737.7	740.1	671	912.4	1.003	0.91	1.237	1.233	1.36	1.103
P0AFL6	Exopolyphosphatase OS=Escherichia coli (strain K12) GN=ppx PE=1 SV=2	513	58.099	7.14	293.8	293	309.4	276	0.997	1.053	0.939	0.942	0.892	0.947
A8A520	UPF0042 nucleotide-binding protein YhbJ OS=Escherichia coli O9:H4 (strain HS) GN=yhbJ PE=3 SV=1	284	32.472	7.24	420.9	457.3	415	377.5	1.086	0.986	0.897	0.826	0.91	1.102
B6I5K6	Regulator of sigma D OS=Escherichia coli (strain SE11) GN=rsd PE=3 SV=1	158	18.231	6.02	370.7	437.9	351.5	402.6	1.181	0.948	1.086	0.919	1.145	1.246
P64494	Uncharacterized protein YoaF OS=Escherichia coli O6:H1 (strain CFT073 / ATCC 700928 / UPEC) GN=yoaF PE=4 SV=1	84	8.937	7.78	652.9	450.4	653.3	223	0.69	1.001	0.342	0.495	0.341	0.689
P31550	Thiamine-binding periplasmic protein OS=Escherichia coli (strain K12) GN=thiB PE=1 SV=2	327	36.141	7.2	657.2	559.1	638.4	617.1	0.851	0.971	0.939	1.104	0.967	0.876
C4ZRJ3	Protein translocase subunit SecA OS=Escherichia coli (strain K12 / MC4100 / BW2952) GN=secA PE=3 SV=1	901	101.959	5.6	589.5	392.5	949.7	366.9	0.666	1.611	0.622	0.935	0.386	0.413
P17315	Colicin I receptor OS=Escherichia coli (strain K12) GN=cirA PE=1 SV=2	663	73.85	5.29	275.8	275.2	251.1	392.7	0.998	0.91	1.424	1.427	1.564	1.096
P0ABK4	Cytochrome bd-I ubiquinol oxidase subunit 2 OS=Escherichia coli O157:H7 GN=cydB PE=3 SV=1	379	42.425	7.4	564.4	799.1	642.4	943	1.416	1.138	1.671	1.18	1.468	1.244
P64624	Uncharacterized protein YheO OS=Escherichia coli (strain K12) GN=yheO PE=4 SV=1	240	26.804	5.66	1254.7	1880.7	1268.4	1658.5	1.499	1.011	1.322	0.882	1.308	1.483
P0AG91	Protein translocase subunit SecD OS=Escherichia coli O157:H7 GN=secD PE=3 SV=1	615	66.591	8.6	469.5	495.2	509.8	365.5	1.055	1.086	0.778	0.738	0.717	0.971
A8A3C6	SsrA-binding protein OS=Escherichia coli O9:H4 (strain HS) GN=smpB PE=3 SV=1	160	18.258	9.89	399.2	292.4	520	405.4	0.733	1.302	1.016	1.386	0.78	0.562
P0A9S5	Glycerol dehydrogenase OS=Escherichia coli (strain K12) GN=gldA PE=1 SV=1	367	38.688	4.88	818.7	1457.7	819.4	1065.8	1.781	1.001	1.302	0.731	1.301	1.779
P0ADU5	Protein YgiW OS=Escherichia coli (strain K12) GN=ygiW PE=1 SV=1	130	14.002	5.26	980.2	1289.6	1077.8	1009.8	1.316	1.1	1.03	0.783	0.937	1.197
P46852	Quercetin 2,3-dioxygenase OS=Escherichia coli (strain K12) GN=yhhW PE=1 SV=1	231	26.263	5.43	387.1	630.6	392.9	477.9	1.629	1.015	1.235	0.758	1.216	1.605
P0AEH2	Regulator of sigma E protease OS=Escherichia coli O157:H7 GN=rseP PE=3 SV=1	450	49.04	7.12	883.7	1108.6	833.5	1042	1.254	0.943	1.179	0.94	1.25	1.33
P76536	Probable deferrochelatase/peroxidase YfeX OS=Escherichia coli (strain K12) GN=yfeX PE=1 SV=2	299	33.031	5.54	223.8	397.6	334.6	315.3	1.777	1.495	1.409	0.793	0.942	1.188
P69801	Mannose permease IIC component OS=Escherichia coli (strain K12) GN=manY PE=1 SV=1	266	27.618	5.15	409.4	355.8	349.5	389.7	0.869	0.854	0.952	1.095	1.115	1.018
P39310	Uncharacterized protein YtfB OS=Escherichia coli (strain K12) GN=ytfB PE=4 SV=2	212	23.491	5.22	652.2	927.5	775.6	806.6	1.422	1.189	1.237	0.87	1.04	1.196
P29131	Cell division protein FtsN OS=Escherichia coli (strain K12) GN=ftsN PE=1 SV=3	319	35.771	10.17	1352.7	1174	1455.7	1551.6	0.868	1.076	1.147	1.322	1.066	0.807
P0AB52	Protein YchN OS=Escherichia coli (strain K12) GN=ychN PE=1 SV=1	117	12.685	5.11	387.3	609.1	368.5	423.8	1.573	0.951	1.094	0.696	1.15	1.653
Q46868	Uncharacterized protein YqiC OS=Escherichia coli (strain K12) GN=yqiC PE=1 SV=2	96	11.269	6.15	1017.9	1477.2	977.1	1825.6	1.451	0.96	1.794	1.236	1.868	1.512
P09424	Mannitol-1-phosphate 5-dehydrogenase OS=Escherichia coli (strain K12) GN=mtlD PE=1 SV=3	382	41.113	5.58	362.4	408.8	380.7	547.8	1.128	1.051	1.512	1.34	1.439	1.074
P19624	4-hydroxythreonine-4-phosphate dehydrogenase OS=Escherichia coli (strain K12) GN=pdxA PE=1 SV=1	329	35.092	6.32	421.9	538.8	321.7	546.9	1.277	0.763	1.296	1.015	1.7	1.675
P37760	dTDP-4-dehydrorhamnose reductase OS=Escherichia coli (strain K12) GN=rfbD PE=3 SV=2	299	32.674	5.82	967	673.1	876.4	827.5	0.696	0.906	0.856	1.229	0.944	0.768
P24202	Mrr restriction system protein OS=Escherichia coli (strain K12) GN=mrr PE=1 SV=1	304	33.499	6.02	574.5	476.6	661.8	535	0.83	1.152	0.931	1.123	0.808	0.72
P0AEP5	UTP--glucose-1-phosphate uridylyltransferase OS=Escherichia coli O157:H7 GN=galU PE=3 SV=2	302	32.921	5.24	719.3	850.6	890	936.4	1.182	1.237	1.302	1.101	1.052	0.956
P0AEW5	3',5'-cyclic adenosine monophosphate phosphodiesterase CpdA OS=Escherichia coli O157:H7 GN=cpdA PE=3 SV=1	275	30.919	5.95	310.2	377.8	260.6	363	1.218	0.84	1.17	0.961	1.393	1.45
P52644	Heat shock protein HslJ OS=Escherichia coli (strain K12) GN=hslJ PE=1 SV=1	140	15.156	7.24	814.2	782.5	918.4	1069.2	0.961	1.128	1.313	1.366	1.164	0.852
P0AE91	Protein CreA OS=Escherichia coli (strain K12) GN=creA PE=3 SV=1	157	17.097	8.95	983.7	944.1	1175.4	1269.2	0.96	1.195	1.29	1.344	1.08	0.803
B1LRB8	UPF0307 protein YjgA OS=Escherichia coli (strain SMS-3-5 / SECEC) GN=yjgA PE=3 SV=1	183	21.346	5.45	1101.5	861.5	1311	976.2	0.782	1.19	0.886	1.133	0.745	0.657
P0AFK9	Spermidine/putrescine-binding periplasmic protein OS=Escherichia coli (strain K12) GN=potD PE=1 SV=1	348	38.842	5.39	1048.1	1201.5	1111.3	1283.5	1.146	1.06	1.225	1.068	1.155	1.081
P0AFS7	UPF0118 inner membrane protein YdiK OS=Escherichia coli (strain K12) GN=ydiK PE=1 SV=1	370	39.815	8.31	158.1	125.7	156.1	99.7	0.795	0.987	0.631	0.793	0.639	0.805
P0ACE0	Hydrogenase-2 large chain OS=Escherichia coli (strain K12) GN=hybC PE=1 SV=2	567	62.452	6.28	590.9	746.8	663.8	761.2	1.264	1.123	1.288	1.019	1.147	1.125
P0AC51	Zinc uptake regulation protein OS=Escherichia coli (strain K12) GN=zur PE=1 SV=1	171	19.242	6.43	386.3	368.3	246.4	321.3	0.953	0.638	0.832	0.872	1.304	1.495
P64566	Uncharacterized protein YggT OS=Escherichia coli O157:H7 GN=yggT PE=3 SV=1	188	21.153	9.48	536.7	604.7	605.3	492.1	1.127	1.128	0.917	0.814	0.813	0.999
P26646	Probable acrylyl-CoA reductase AcuI OS=Escherichia coli (strain K12) GN=acuI PE=1 SV=1	324	34.702	5.91	663.5	667	839.7	750.8	1.005	1.266	1.132	1.126	0.894	0.794
P18956	Gamma-glutamyltranspeptidase OS=Escherichia coli (strain K12) GN=ggt PE=1 SV=1	580	61.729	5.6	648.7	600.7	635.1	805.2	0.926	0.979	1.241	1.34	1.268	0.946
P0AAS7	Uncharacterized protein YbcJ OS=Escherichia coli (strain K12) GN=ybcJ PE=1 SV=1	70	7.385	8.03	1406.3	850.3	1645.3	1228	0.605	1.17	0.873	1.444	0.746	0.517
P0ACE7	Purine nucleoside phosphoramidase OS=Escherichia coli (strain K12) GN=hinT PE=1 SV=1	119	13.233	6.18	550	739.3	706.4	917.7	1.344	1.284	1.669	1.241	1.299	1.047
P0AFT2	L-cystine transport system permease protein YecS OS=Escherichia coli (strain K12) GN=yecS PE=1 SV=1	222	24.785	9.35	1235.1	1470.4	1412	1604.4	1.191	1.143	1.299	1.091	1.136	1.041
P0AC31	Cell division protein FtsX OS=Escherichia coli O6:H1 (strain CFT073 / ATCC 700928 / UPEC) GN=ftsX PE=3 SV=1	352	38.519	8.97	554.1	717.6	601.8	715	1.295	1.086	1.29	0.996	1.188	1.192
P0ACA3	Stringent starvation protein A OS=Escherichia coli (strain K12) GN=sspA PE=1 SV=2	212	24.289	5.34	242.8	282.7	277.8	278	1.165	1.144	1.145	0.983	1.001	1.018
A7ZV41	RNA-binding protein Hfq OS=Escherichia coli O139:H28 (strain E24377A / ETEC) GN=hfq PE=3 SV=1	102	11.16	7.65	549.9	340.9	539.7	311.7	0.62	0.982	0.567	0.914	0.578	0.632
C4ZZ09	ATP synthase epsilon chain OS=Escherichia coli (strain K12 / MC4100 / BW2952) GN=atpC PE=3 SV=1	139	15.059	5.72	546.9	992.4	586.3	849.2	1.815	1.072	1.553	0.856	1.449	1.693
P05458	Protease 3 OS=Escherichia coli (strain K12) GN=ptrA PE=1 SV=1	962	107.641	6.09	328.1	339.2	401.2	318.1	1.034	1.223	0.969	0.938	0.793	0.846
P00452	Ribonucleoside-diphosphate reductase 1 subunit alpha OS=Escherichia coli (strain K12) GN=nrdA PE=1 SV=2	761	85.721	6.18	711.6	587.9	1104.4	680	0.826	1.552	0.956	1.157	0.616	0.532
P0AEB8	RutC family protein YoaB OS=Escherichia coli O6:H1 (strain CFT073 / ATCC 700928 / UPEC) GN=yoaB PE=3 SV=1	114	12.485	5.16	187.4	267.8	181.6	222.6	1.429	0.969	1.188	0.831	1.226	1.475
P37648	Protein YhjJ OS=Escherichia coli (strain K12) GN=yhjJ PE=1 SV=1	498	55.493	6.02	211.8	216.7	237.8	206.9	1.023	1.123	0.977	0.955	0.87	0.911
Q46920	NADPH-dependent 7-cyano-7-deazaguanine reductase OS=Escherichia coli (strain K12) GN=queF PE=1 SV=1	282	32.567	6.13	594.2	587.7	662.1	661.1	0.989	1.114	1.113	1.125	0.998	0.888
P0ACZ1	Uncharacterized protein YebG OS=Escherichia coli O157:H7 GN=yebG PE=4 SV=1	96	10.71	4.45	692.6	586.7	668.1	503.2	0.847	0.965	0.727	0.858	0.753	0.878
P0AF09	Protein mrp OS=Escherichia coli O6:H1 (strain CFT073 / ATCC 700928 / UPEC) GN=mrp PE=3 SV=1	369	39.913	6.3	392.4	292.3	426.3	342.3	0.745	1.086	0.872	1.171	0.803	0.686
B7MDM6	33 kDa chaperonin OS=Escherichia coli O45:K1 (strain S88 / ExPEC) GN=hslO PE=3 SV=1	292	32.514	4.49	253.7	251.3	254.7	354.2	0.991	1.004	1.396	1.409	1.39	0.987
P77667	Protein SufA OS=Escherichia coli (strain K12) GN=sufA PE=1 SV=1	122	13.291	5.02	107.7	79.6	94.8	33.4	0.739	0.88	0.31	0.42	0.353	0.84
P77376	Uncharacterized oxidoreductase YdgJ OS=Escherichia coli (strain K12) GN=ydgJ PE=3 SV=2	346	38.234	5.78	310.6	339.7	265.2	272.1	1.094	0.854	0.876	0.801	1.026	1.281
P0AGJ6	Uncharacterized tRNA/rRNA methyltransferase YfiF OS=Escherichia coli O157:H7 GN=yfiF PE=3 SV=1	345	37.761	8.78	411.1	258.2	553.3	349.2	0.628	1.346	0.849	1.352	0.631	0.467
B1XBT0	Ribosome maturation factor RimM OS=Escherichia coli (strain K12 / DH10B) GN=rimM PE=3 SV=1	182	20.592	4.81	281.3	210.8	396.7	199.8	0.749	1.41	0.71	0.948	0.504	0.531
P0A8U6	Met repressor OS=Escherichia coli (strain K12) GN=metJ PE=1 SV=2	105	12.133	5.54	346.4	306	437.1	316.3	0.883	1.262	0.913	1.034	0.724	0.7
Q0TGX1	Holliday junction ATP-dependent DNA helicase RuvA OS=Escherichia coli O6:K15:H31 (strain 536 / UPEC) GN=ruvA PE=3 SV=1	203	22.072	5.96	339.5	357.9	320.2	372.9	1.054	0.943	1.098	1.042	1.164	1.118
B1X736	3-dehydroquinate synthase OS=Escherichia coli (strain K12 / DH10B) GN=aroB PE=3 SV=1	362	38.856	6.05	441.9	616.1	404.4	417.8	1.394	0.915	0.946	0.678	1.033	1.524
P0A8I5	tRNA (guanine-N(7)-)-methyltransferase OS=Escherichia coli (strain K12) GN=trmB PE=1 SV=1	239	27.29	6.92	302.7	169.7	423.7	200	0.561	1.4	0.661	1.178	0.472	0.401
P0A8N4	Lysine--tRNA ligase OS=Escherichia coli O6:H1 (strain CFT073 / ATCC 700928 / UPEC) GN=lysS PE=3 SV=2	505	57.567	5.24	694.2	701.8	2014.5	939.2	1.011	2.902	1.353	1.338	0.466	0.348
P26365	N-acetylmuramoyl-L-alanine amidase AmiB OS=Escherichia coli (strain K12) GN=amiB PE=1 SV=2	445	47.956	9.29	714.1	543.3	888.8	915.4	0.761	1.245	1.282	1.685	1.03	0.611
P75736	Esterase YbfF OS=Escherichia coli (strain K12) GN=ybfF PE=1 SV=1	254	28.419	6.34	419	402.5	285.3	288.6	0.961	0.681	0.689	0.717	1.011	1.411
P25437	S-(hydroxymethyl)glutathione dehydrogenase OS=Escherichia coli (strain K12) GN=frmA PE=1 SV=3	369	39.334	6.28	395.9	323.5	383.3	371.5	0.817	0.968	0.938	1.148	0.969	0.844
C4ZSQ9	Translation initiation factor IF-2 OS=Escherichia coli (strain K12 / MC4100 / BW2952) GN=infB PE=3 SV=1	890	97.29	6.07	565.9	513.7	983.2	527.4	0.908	1.737	0.932	1.027	0.536	0.522
P0AGA4	Protein translocase subunit SecY OS=Escherichia coli O157:H7 GN=secY PE=3 SV=1	443	48.48	9.89	1023.7	987.3	1093.3	887.8	0.964	1.068	0.867	0.899	0.812	0.903
P65294	Uncharacterized lipoprotein YgdR OS=Escherichia coli (strain K12) GN=ygdR PE=1 SV=1	72	7.872	4.83	236.8	254.6	233.1	347.6	1.075	0.984	1.468	1.365	1.491	1.092
P0A9A7	Cell division protein FtsZ OS=Escherichia coli O6:H1 (strain CFT073 / ATCC 700928 / UPEC) GN=ftsZ PE=3 SV=1	383	40.299	4.78	283.5	295.5	527	301.1	1.042	1.859	1.062	1.019	0.571	0.561
P0AA39	Ribosomal large subunit pseudouridine synthase C OS=Escherichia coli (strain K12) GN=rluC PE=1 SV=1	319	36.004	9.85	1274.9	767.6	1372	895.8	0.602	1.076	0.703	1.167	0.653	0.559
P76034	Uncharacterized HTH-type transcriptional regulator YciT OS=Escherichia coli (strain K12) GN=yciT PE=3 SV=1	249	27.585	6.43	302.2	298.3	358.1	265.6	0.987	1.185	0.879	0.89	0.742	0.833
P0AAU8	Uncharacterized protein YbfE OS=Escherichia coli O157:H7 GN=ybfE PE=4 SV=2	97	11.273	10.08	310.3	208.1	296	262.4	0.671	0.954	0.846	1.261	0.887	0.703
A1AG71	tRNA pseudouridine synthase B OS=Escherichia coli O1:K1 / APEC GN=truB PE=3 SV=1	314	35.065	5.97	651.9	539.3	712.8	586.9	0.827	1.093	0.9	1.088	0.823	0.757
P0AB55	Protein YciI OS=Escherichia coli (strain K12) GN=yciI PE=1 SV=1	98	10.595	5.39	615.1	934.5	511.6	852.8	1.519	0.832	1.386	0.913	1.667	1.827
A8A7N3	Divalent-cation tolerance protein CutA OS=Escherichia coli O9:H4 (strain HS) GN=cutA PE=3 SV=1	112	12.323	4.96	156	266.7	147.4	156.7	1.71	0.945	1.004	0.587	1.063	1.81
P09169	Protease 7 OS=Escherichia coli (strain K12) GN=ompT PE=1 SV=1	317	35.54	6.05	826.1	925.2	840.9	2522.3	1.12	1.018	3.053	2.726	2.999	1.1
P75713	(S)-ureidoglycine aminohydrolase OS=Escherichia coli (strain K12) GN=allE PE=1 SV=1	261	28.712	5.06	784.1	1241.4	801.7	1153.2	1.583	1.022	1.471	0.929	1.438	1.548
P0AFQ9	Uncharacterized deoxyribonuclease YcfH OS=Escherichia coli O157:H7 GN=ycfH PE=3 SV=1	265	29.79	5.41	251.9	301.7	274	265.4	1.198	1.088	1.054	0.88	0.969	1.101
C4ZZV9	L-fucose mutarotase OS=Escherichia coli (strain K12 / MC4100 / BW2952) GN=fucU PE=3 SV=1	140	15.463	5.86	402.2	330.7	408.4	287.3	0.822	1.015	0.714	0.869	0.703	0.81
B1IQ09	Large-conductance mechanosensitive channel OS=Escherichia coli (strain ATCC 8739 / DSM 1576 / Crooks) GN=mscL PE=3 SV=1	136	14.947	7.25	342	458.7	453.4	433	1.341	1.326	1.266	0.944	0.955	1.012
P0ACC5	Iron-sulfur cluster insertion protein ErpA OS=Escherichia coli O157:H7 GN=erpA PE=3 SV=1	114	12.093	4.31	908.1	518.4	986	429.7	0.571	1.086	0.473	0.829	0.436	0.526
A7ZSR5	Shikimate kinase 1 OS=Escherichia coli O139:H28 (strain E24377A / ETEC) GN=aroK PE=3 SV=1	173	19.526	5.34	514.1	406.6	645.4	470.2	0.791	1.255	0.915	1.156	0.728	0.63
C4ZVM1	Penicillin-insensitive murein endopeptidase OS=Escherichia coli (strain K12 / MC4100 / BW2952) GN=mepA PE=3 SV=1	274	30.117	8.27	595.6	384.8	646.9	322.9	0.646	1.086	0.542	0.839	0.499	0.595
P0A8X2	Protein YceI OS=Escherichia coli (strain K12) GN=yceI PE=1 SV=1	191	20.9	5.91	488.4	541.4	375.6	549	1.109	0.769	1.124	1.014	1.462	1.442
B6HZ96	Spermidine synthase OS=Escherichia coli (strain SE11) GN=speE PE=3 SV=1	288	32.301	5.66	462.2	411.4	359.8	402.6	0.89	0.778	0.871	0.979	1.119	1.143
P0AAT3	Uncharacterized protein YbdF OS=Escherichia coli O157:H7 GN=ybdF PE=4 SV=1	122	14.041	8.66	827.8	689	846.7	664.5	0.832	1.023	0.803	0.964	0.785	0.814
B5Z0F9	3-hydroxyacyl-[acyl-carrier-protein] dehydratase FabZ OS=Escherichia coli O157:H7 (strain EC4115 / EHEC) GN=fabZ PE=3 SV=1	151	17.022	7.39	205.6	100.5	257.2	155.2	0.489	1.251	0.755	1.545	0.604	0.391
A7ZL97	GTP cyclohydrolase-2 OS=Escherichia coli O139:H28 (strain E24377A / ETEC) GN=ribA PE=3 SV=1	196	21.822	5.95	959.1	930.5	778.8	893.6	0.97	0.812	0.932	0.96	1.147	1.195
B1X9I0	UPF0502 protein YceH OS=Escherichia coli (strain K12 / DH10B) GN=yceH PE=3 SV=1	215	24.162	5.06	228.4	240.8	337.5	292.6	1.054	1.478	1.281	1.215	0.867	0.714
P0AFX2	Ribosome hibernation promoting factor OS=Escherichia coli O157:H7 GN=hpf PE=3 SV=1	95	10.744	7.05	480.4	322.3	439.4	368.3	0.671	0.915	0.767	1.143	0.838	0.734
B7M213	Ribonuclease H OS=Escherichia coli O8 (strain IAI1) GN=rnhA PE=3 SV=1	155	17.586	8.28	617.3	460.1	636.8	527.6	0.745	1.032	0.855	1.147	0.829	0.722
P0AED7	Succinyl-diaminopimelate desuccinylase OS=Escherichia coli (strain K12) GN=dapE PE=1 SV=1	375	41.243	5.52	328.2	325.1	303	308.2	0.991	0.923	0.939	0.948	1.017	1.073
P77434	Glutamate-pyruvate aminotransferase AlaC OS=Escherichia coli (strain K12) GN=alaC PE=1 SV=1	412	46.187	7.87	1122.3	1041.4	1219.3	1031.7	0.928	1.086	0.919	0.991	0.846	0.854
P77695	Protein GnsB OS=Escherichia coli (strain K12) GN=gnsB PE=3 SV=2	57	6.544	9	1754.2	1595.2	1979.5	1837.7	0.909	1.128	1.048	1.152	0.928	0.806
Q47622	Peptide transport periplasmic protein SapA OS=Escherichia coli (strain K12) GN=sapA PE=3 SV=1	547	61.526	7.33	144.1	108.8	159.2	116	0.755	1.105	0.805	1.066	0.728	0.683
A8A797	Uroporphyrinogen decarboxylase OS=Escherichia coli O9:H4 (strain HS) GN=hemE PE=3 SV=1	354	39.223	6.3	807.5	737.9	752.8	695.2	0.914	0.932	0.861	0.942	0.923	0.98
P0A9M0	Lon protease OS=Escherichia coli (strain K12) GN=lon PE=1 SV=1	784	87.383	6.39	191.1	175.9	381.8	178.8	0.921	1.998	0.935	1.016	0.468	0.461
P32176	Formate dehydrogenase-O major subunit OS=Escherichia coli (strain K12) GN=fdoG PE=1 SV=5	1016	112.479	7.28	385.5	390.3	345.1	400	1.012	0.895	1.038	1.025	1.159	1.131
P05042	Fumarate hydratase class II OS=Escherichia coli (strain K12) GN=fumC PE=1 SV=1	467	50.457	6.58	424.8	315.9	403.2	203.7	0.744	0.949	0.48	0.645	0.505	0.783
Q1R4N3	50S ribosomal protein L34 OS=Escherichia coli (strain UTI89 / UPEC) GN=rpmH PE=3 SV=1	46	5.377	13	1488.8	505.8	1579.4	734.7	0.34	1.061	0.493	1.452	0.465	0.32
C4ZT10	Mannonate dehydratase OS=Escherichia coli (strain K12 / MC4100 / BW2952) GN=uxuA PE=3 SV=1	394	44.81	5.62	1086.1	857.2	978.5	930.6	0.789	0.901	0.857	1.086	0.951	0.876
P04128	Type-1 fimbrial protein, A chain OS=Escherichia coli (strain K12) GN=fimA PE=1 SV=2	182	18.1	5.35	113	93.3	113.3	149.6	0.825	1.003	1.324	1.604	1.32	0.823
P0A9L8	Pyrroline-5-carboxylate reductase OS=Escherichia coli (strain K12) GN=proC PE=1 SV=1	269	28.126	5.9	479.7	703	476.4	485.4	1.466	0.993	1.012	0.69	1.019	1.476
P27303	Multidrug export protein EmrA OS=Escherichia coli (strain K12) GN=emrA PE=1 SV=2	390	42.71	9.33	565.5	555.4	679	430.9	0.982	1.201	0.762	0.776	0.635	0.818
C4ZWI9	Endonuclease 8 OS=Escherichia coli (strain K12 / MC4100 / BW2952) GN=nei PE=3 SV=1	263	29.827	7.91	202.6	196.6	203	145.3	0.97	1.002	0.717	0.739	0.716	0.969
P0AD10	Uncharacterized protein YecJ OS=Escherichia coli (strain K12) GN=yecJ PE=4 SV=1	83	9.117	5.05	724	604.4	694	665.9	0.835	0.959	0.92	1.102	0.959	0.871
P24205	Lipid A biosynthesis myristoyltransferase OS=Escherichia coli (strain K12) GN=lpxM PE=1 SV=1	323	37.386	9.58	136.2	194.6	172.1	163.4	1.429	1.264	1.2	0.84	0.949	1.131
Q46857	2,5-diketo-D-gluconic acid reductase A OS=Escherichia coli (strain K12) GN=dkgA PE=1 SV=3	275	31.09	6.46	390.8	547.4	401.4	591.8	1.401	1.027	1.514	1.081	1.474	1.364
P0A9S1	Lactaldehyde reductase OS=Escherichia coli (strain K12) GN=fucO PE=1 SV=2	382	40.488	5.27	302.5	404	275.3	308.2	1.336	0.91	1.019	0.763	1.12	1.468
P00579	RNA polymerase sigma factor RpoD OS=Escherichia coli (strain K12) GN=rpoD PE=1 SV=2	613	70.219	4.79	666.7	952.4	770	1017.8	1.428	1.155	1.527	1.069	1.322	1.237
P0AC49	Fumarate reductase iron-sulfur subunit OS=Escherichia coli O157:H7 GN=frdB PE=3 SV=2	244	27.105	6.52	120.3	272.6	97	146.9	2.266	0.806	1.221	0.539	1.515	2.811
P0AFY7	Peptide antibiotic transporter SbmA OS=Escherichia coli O157:H7 GN=sbmA PE=3 SV=1	406	46.429	8.47	1187.3	1190.7	1170.9	635.5	1.003	0.986	0.535	0.534	0.543	1.017
B1LLS1	Acetyl-coenzyme A carboxylase carboxyl transferase subunit beta OS=Escherichia coli (strain SMS-3-5 / SECEC) GN=accD PE=3 SV=1	304	33.3	7.68	726	656.9	1091.2	733.6	0.905	1.503	1.01	1.117	0.672	0.602
P0A6U3	tRNA uridine 5-carboxymethylaminomethyl modification enzyme MnmG OS=Escherichia coli (strain K12) GN=mnmG PE=1 SV=1	629	69.478	6.64	716.9	667.3	874.5	660.1	0.931	1.22	0.921	0.989	0.755	0.763
B5Z3S7	Exodeoxyribonuclease 7 small subunit OS=Escherichia coli O157:H7 (strain EC4115 / EHEC) GN=xseB PE=3 SV=1	80	8.947	4.41	701	626.3	822.4	708.9	0.893	1.173	1.011	1.132	0.862	0.762
P0ACK0	cAMP-activated global transcriptional regulator CRP OS=Escherichia coli O157:H7 GN=crp PE=3 SV=1	210	23.625	8.25	440.2	319.2	698.2	302	0.725	1.586	0.686	0.946	0.433	0.457
P0ABV2	Biopolymer transport protein ExbD OS=Escherichia coli (strain K12) GN=exbD PE=1 SV=1	141	15.517	4.88	784.9	424.7	661.7	871	0.541	0.843	1.11	2.051	1.316	0.642
Q0TE04	Prolipoprotein diacylglyceryl transferase OS=Escherichia coli O6:K15:H31 (strain 536 / UPEC) GN=lgt PE=3 SV=1	291	33.086	9.52	136.5	223.3	154.5	129.1	1.636	1.132	0.946	0.578	0.835	1.445
P0AB12	Inner membrane protein YccF OS=Escherichia coli (strain K12) GN=yccF PE=1 SV=1	148	16.265	9.2	350.5	392.2	384.6	423.7	1.119	1.097	1.209	1.08	1.102	1.02
P77526	Disulfide-bond oxidoreductase YfcG OS=Escherichia coli (strain K12) GN=yfcG PE=1 SV=1	215	24.501	6.96	890.9	854.8	871.2	1085.8	0.959	0.978	1.219	1.27	1.246	0.981
P0CK95	Putative lipoprotein AcfD homolog OS=Escherichia coli (strain K12) GN=yghJ PE=4 SV=1	1520	167.142	5.03	317.2	232.1	284.7	195.6	0.732	0.897	0.617	0.843	0.687	0.815
P76062	Rac prophage repressor OS=Escherichia coli (strain K12) GN=racR PE=4 SV=1	158	17.652	8.28	56.6	56.6	100.1	64.9	1	1.769	1.146	1.146	0.648	0.566
A1AID7	Acetylglutamate kinase OS=Escherichia coli O1:K1 / APEC GN=argB PE=3 SV=2	258	27.142	5.62	129.6	224.5	366.7	255.9	1.732	2.829	1.974	1.14	0.698	0.612
P06846	HTH-type transcriptional regulator EbgR OS=Escherichia coli (strain K12) GN=ebgR PE=3 SV=2	327	36.188	6.02	360.1	301.3	346	272.7	0.837	0.961	0.757	0.905	0.788	0.871
P0A9F1	Transcriptional regulator MntR OS=Escherichia coli (strain K12) GN=mntR PE=1 SV=1	155	17.629	6.81	202.8	152.3	209.4	131.7	0.751	1.033	0.65	0.865	0.629	0.727
P0AE34	Arginine ABC transporter permease protein ArtQ OS=Escherichia coli (strain K12) GN=artQ PE=1 SV=1	238	26.2	9.13	318.2	620.7	339.1	462.7	1.951	1.066	1.454	0.745	1.365	1.831
Q1R4U3	Guanylate kinase OS=Escherichia coli (strain UTI89 / UPEC) GN=gmk PE=3 SV=2	207	23.578	6.54	356.2	316.5	295	320.7	0.888	0.828	0.9	1.013	1.087	1.073
P08839	Phosphoenolpyruvate-protein phosphotransferase OS=Escherichia coli (strain K12) GN=ptsI PE=1 SV=1	575	63.522	4.87	430.7	387.3	929.1	363.2	0.899	2.157	0.843	0.938	0.391	0.417
P0ACA7	Glutathione S-transferase GstB OS=Escherichia coli (strain K12) GN=gstB PE=1 SV=1	208	23.698	5.17	569.2	597.2	895.6	999	1.049	1.574	1.755	1.673	1.115	0.667
P39396	Inner membrane protein YjiY OS=Escherichia coli (strain K12) GN=yjiY PE=1 SV=2	716	77.273	8.7	264.4	926.1	278.1	634.8	3.503	1.052	2.401	0.685	2.283	3.33
P24228	D-alanyl-D-alanine carboxypeptidase DacB OS=Escherichia coli (strain K12) GN=dacB PE=1 SV=2	477	51.766	8.78	276.9	218.2	407	285	0.788	1.47	1.029	1.306	0.7	0.536
P69425	Sec-independent protein translocase protein TatB OS=Escherichia coli (strain K12) GN=tatB PE=1 SV=1	171	18.41	5.22	634.4	614.9	674.9	647.9	0.969	1.064	1.021	1.054	0.96	0.911
P09549	Protein DedD OS=Escherichia coli (strain K12) GN=dedD PE=4 SV=2	220	22.924	8.21	318.5	325.9	393.9	303.1	1.023	1.237	0.952	0.93	0.769	0.827
A8A5F5	Protein SlyX OS=Escherichia coli O9:H4 (strain HS) GN=slyX PE=3 SV=1	72	8.209	4.92	818.3	1183.7	1024.2	971.6	1.447	1.252	1.187	0.821	0.949	1.156
P52095	Lysine decarboxylase, constitutive OS=Escherichia coli (strain K12) GN=ldcC PE=1 SV=2	713	80.538	5.59	372.4	548.2	285.5	448.8	1.472	0.767	1.205	0.819	1.572	1.92
C4ZV25	Putative glutamate--cysteine ligase 2 OS=Escherichia coli (strain K12 / MC4100 / BW2952) GN=ybdK PE=3 SV=1	372	41.662	6.16	101.9	104.2	110.4	124.7	1.023	1.083	1.223	1.196	1.129	0.945
B1X8V5	Curved DNA-binding protein OS=Escherichia coli (strain K12 / DH10B) GN=cbpA PE=3 SV=1	306	34.434	6.81	410.7	382.1	545	430.2	0.93	1.327	1.047	1.126	0.789	0.701
B7ULG4	Glycerol-3-phosphate dehydrogenase [NAD(P)+] OS=Escherichia coli O127:H6 (strain E2348/69 / EPEC) GN=gpsA PE=3 SV=1	339	36.339	6.54	383.1	407.8	455.8	438.3	1.064	1.19	1.144	1.075	0.962	0.895
P0AAA9	Zinc resistance-associated protein OS=Escherichia coli (strain K12) GN=zraP PE=1 SV=1	141	15.189	9.11	283.3	391.7	227.5	397.7	1.382	0.803	1.404	1.015	1.748	1.721
P13024	Protein FdhE OS=Escherichia coli (strain K12) GN=fdhE PE=1 SV=2	309	34.724	5.12	186.2	201.5	198	163.7	1.082	1.064	0.879	0.813	0.827	1.017
P43671	Paraquat-inducible protein B OS=Escherichia coli (strain K12) GN=pqiB PE=2 SV=2	546	60.483	8.09	518.6	619.2	495.9	587.2	1.194	0.956	1.132	0.948	1.184	1.249
P37440	Oxidoreductase UcpA OS=Escherichia coli (strain K12) GN=ucpA PE=3 SV=3	263	27.832	5.27	552.4	626	623.3	546.4	1.133	1.128	0.989	0.873	0.877	1.004
P0ABU5	Glyoxalase ElbB OS=Escherichia coli (strain K12) GN=elbB PE=1 SV=1	217	22.967	4.77	759.8	1159.8	607.3	825.2	1.526	0.799	1.086	0.712	1.359	1.91
P0AF48	UPF0047 protein YjbQ OS=Escherichia coli (strain K12) GN=yjbQ PE=3 SV=1	138	15.646	7.02	157.9	214.6	154.3	183.2	1.359	0.977	1.16	0.854	1.187	1.39
P77444	Cysteine desulfurase OS=Escherichia coli (strain K12) GN=sufS PE=1 SV=1	406	44.406	6.34	240.7	199.9	201.3	165.7	0.83	0.836	0.688	0.829	0.823	0.993
P0A8D0	Transcriptional repressor NrdR OS=Escherichia coli (strain K12) GN=nrdR PE=1 SV=1	149	17.218	7.8	600.1	503.7	728.1	514.9	0.839	1.213	0.858	1.022	0.707	0.692
P63235	Probable glutamate/gamma-aminobutyrate antiporter OS=Escherichia coli (strain K12) GN=gadC PE=1 SV=1	511	55.041	8.65	838.3	1013.3	804.6	1496.4	1.209	0.96	1.785	1.477	1.86	1.259
Q0TCJ5	DNA-binding protein Fis OS=Escherichia coli O6:K15:H31 (strain 536 / UPEC) GN=fis PE=3 SV=1	98	11.233	9.35	784	388.6	782.4	448.4	0.496	0.998	0.572	1.154	0.573	0.497
P31547	D-methionine transport system permease protein MetI OS=Escherichia coli (strain K12) GN=metI PE=1 SV=1	217	23.241	10.07	328	324.8	393.5	245.2	0.99	1.2	0.748	0.755	0.623	0.825
P0AB29	Uncharacterized protein YceD OS=Escherichia coli O6:H1 (strain CFT073 / ATCC 700928 / UPEC) GN=yceD PE=4 SV=1	173	19.303	4.55	535.9	364.1	660.8	291.7	0.679	1.233	0.544	0.801	0.442	0.551
P75820	N-acetylmuramoyl-L-alanine amidase AmiD OS=Escherichia coli (strain K12) GN=amiD PE=1 SV=1	276	31.053	7.62	257.4	252.9	214.2	326.4	0.982	0.832	1.268	1.291	1.524	1.181
P27828	UDP-N-acetylglucosamine 2-epimerase OS=Escherichia coli (strain K12) GN=wecB PE=1 SV=2	376	42.218	6.35	446.4	397.8	375.1	357.9	0.891	0.84	0.802	0.9	0.954	1.061
P24555	Protease 2 OS=Escherichia coli (strain K12) GN=ptrB PE=1 SV=2	686	79.44	6.04	194.6	204.8	172.3	177.2	1.052	0.885	0.91	0.865	1.028	1.188
P0AFN0	Phage shock protein B OS=Escherichia coli O6:H1 (strain CFT073 / ATCC 700928 / UPEC) GN=pspB PE=3 SV=1	74	8.758	7.43	34.9	45.5	34.2	58.2	1.305	0.98	1.667	1.278	1.7	1.331
P0ABU9	Protein TolQ OS=Escherichia coli (strain K12) GN=tolQ PE=1 SV=1	230	25.581	7.06	58.7	99.3	103.3	90	1.692	1.759	1.533	0.906	0.872	0.962
P22255	3'(2'),5'-bisphosphate nucleotidase CysQ OS=Escherichia coli (strain K12) GN=cysQ PE=1 SV=2	246	27.159	5.96	298.5	420.7	287.1	363.4	1.409	0.962	1.217	0.864	1.266	1.466
C4ZZD4	Peptide methionine sulfoxide reductase MsrB OS=Escherichia coli (strain K12 / MC4100 / BW2952) GN=msrB PE=3 SV=1	137	15.441	5.94	482.5	583.5	581.7	620.8	1.209	1.206	1.287	1.064	1.067	1.003
P76027	Oligopeptide transport ATP-binding protein OppD OS=Escherichia coli (strain K12) GN=oppD PE=3 SV=2	337	37.164	6.1	155.3	305.7	171.4	322.2	1.969	1.103	2.074	1.054	1.88	1.784
P76569	Uncharacterized protein YfgD OS=Escherichia coli (strain K12) GN=yfgD PE=1 SV=1	119	13.39	6.14	850.1	911.4	766.1	875.1	1.072	0.901	1.029	0.96	1.142	1.19
C4ZQF8	Copper homeostasis protein CutC OS=Escherichia coli (strain K12 / MC4100 / BW2952) GN=cutC PE=3 SV=1	248	26.744	5.96	163.1	208.4	120.5	149.8	1.278	0.739	0.918	0.719	1.243	1.729
P0AFD6	NADH-quinone oxidoreductase subunit I OS=Escherichia coli (strain K12) GN=nuoI PE=1 SV=1	180	20.524	5.48	361.5	326.1	615.9	168	0.902	1.704	0.465	0.515	0.273	0.529
P02925	D-ribose-binding periplasmic protein OS=Escherichia coli (strain K12) GN=rbsB PE=1 SV=1	296	30.931	7.47	182.3	210.7	184.2	259.7	1.156	1.011	1.425	1.233	1.41	1.144
P0AEX9	Maltose-binding periplasmic protein OS=Escherichia coli (strain K12) GN=malE PE=1 SV=1	396	43.36	5.71	309.7	306.3	347.1	374	0.989	1.121	1.208	1.221	1.077	0.882
P0AGK4	RNA-binding protein YhbY OS=Escherichia coli (strain K12) GN=yhbY PE=1 SV=1	97	10.777	9.38	922.9	544.1	1019.5	619	0.59	1.105	0.671	1.138	0.607	0.534
P0AGC4	Soluble lytic murein transglycosylase OS=Escherichia coli O157:H7 GN=slt PE=3 SV=1	645	73.307	8.78	346.8	385.4	452.3	432.8	1.111	1.304	1.248	1.123	0.957	0.852
P0AG00	Lipopolysaccharide biosynthesis protein WzzE OS=Escherichia coli (strain K12) GN=wzzE PE=1 SV=2	348	39.464	6.65	397.2	434.7	476.7	477.2	1.095	1.2	1.201	1.098	1.001	0.912
P64622	Uncharacterized protein YhdV OS=Escherichia coli (strain K12) GN=yhdV PE=3 SV=1	73	7.447	7.24	1017.7	732.4	772.7	246.8	0.72	0.759	0.243	0.337	0.319	0.948
P0AEG2	Dipeptide transport system permease protein DppC OS=Escherichia coli O6:H1 (strain CFT073 / ATCC 700928 / UPEC) GN=dppC PE=3 SV=1	300	32.287	6.79	576.5	596.8	579.9	669.4	1.035	1.006	1.161	1.122	1.154	1.029
P75915	Chaperone protein YcdY OS=Escherichia coli (strain K12) GN=ycdY PE=1 SV=1	184	20.711	4.27	208.2	176	196.6	184.8	0.846	0.944	0.887	1.05	0.94	0.896
B5YXS2	NADH-quinone oxidoreductase subunit H OS=Escherichia coli O157:H7 (strain EC4115 / EHEC) GN=nuoH PE=3 SV=1	325	36.195	7.4	377.8	351.2	380.8	247.7	0.929	1.008	0.656	0.705	0.651	0.922
P0AB43	Protein YcgL OS=Escherichia coli (strain K12) GN=ycgL PE=1 SV=2	97	11.24	8.09	570.1	679.1	674.2	686.4	1.191	1.183	1.204	1.011	1.018	1.007
B1XC50	Bis(5'-nucleosyl)-tetraphosphatase, symmetrical OS=Escherichia coli (strain K12 / DH10B) GN=apaH PE=3 SV=1	280	31.277	5.39	172.3	237.6	166.8	272.7	1.379	0.968	1.582	1.148	1.635	1.425
P18133	Nicotinate phosphoribosyltransferase OS=Escherichia coli (strain K12) GN=pncB PE=1 SV=3	400	45.868	6.7	103.8	108.8	121.7	100.4	1.048	1.172	0.968	0.923	0.825	0.894
P37647	2-dehydro-3-deoxygluconokinase OS=Escherichia coli (strain K12) GN=kdgK PE=1 SV=1	309	33.941	5.03	279	329.9	305.3	404.9	1.182	1.094	1.451	1.227	1.326	1.081
P69922	L-fucose isomerase OS=Escherichia coli (strain K12) GN=fucI PE=1 SV=1	591	64.935	5.9	156.5	181.3	148.3	174.2	1.158	0.948	1.113	0.961	1.174	1.222
B1XCS3	2-C-methyl-D-erythritol 4-phosphate cytidylyltransferase OS=Escherichia coli (strain K12 / DH10B) GN=ispD PE=3 SV=1	236	25.721	6.65	111.9	315.7	100.7	99	2.821	0.9	0.885	0.314	0.983	3.133
Q46871	NADPH-dependent ferric-chelate reductase OS=Escherichia coli (strain K12) GN=yqjH PE=1 SV=1	254	28.854	5.83	504.5	391.1	391.9	291.6	0.775	0.777	0.578	0.746	0.744	0.998
P12998	8-amino-7-oxononanoate synthase OS=Escherichia coli (strain K12) GN=bioF PE=1 SV=1	384	41.568	7.14	434.8	558.1	396.6	377.1	1.284	0.912	0.867	0.676	0.951	1.407
P0AD44	Uncharacterized protein YfhG OS=Escherichia coli (strain K12) GN=yfhG PE=3 SV=1	237	27.331	6.54	182.2	170.6	191.3	205.5	0.936	1.05	1.128	1.205	1.074	0.891
P0AG94	Protein translocase subunit SecF OS=Escherichia coli O6:H1 (strain CFT073 / ATCC 700928 / UPEC) GN=secF PE=3 SV=1	323	35.36	5.85	214.5	213.9	272.9	188.8	0.997	1.272	0.88	0.883	0.692	0.784
P0AEQ8	Glutamine transport system permease protein GlnP OS=Escherichia coli O157:H7 GN=glnP PE=3 SV=1	219	24.349	10.17	260.7	373.2	332.5	254.3	1.432	1.275	0.975	0.681	0.765	1.123
P0AA43	Ribosomal small subunit pseudouridine synthase A OS=Escherichia coli (strain K12) GN=rsuA PE=1 SV=1	231	25.849	6.18	334.1	297.1	546.2	300.1	0.889	1.635	0.898	1.01	0.549	0.544
P0A7A7	Glycerol-3-phosphate acyltransferase OS=Escherichia coli (strain K12) GN=plsB PE=1 SV=2	807	91.323	8.38	114.5	89.9	72.8	70.4	0.785	0.636	0.615	0.783	0.966	1.234
P0AC16	Dihydroneopterin aldolase OS=Escherichia coli (strain K12) GN=folB PE=1 SV=1	122	13.611	4.77	1034.1	1030.6	896.5	645.7	0.997	0.867	0.624	0.627	0.72	1.15
Q47679	Hydrolase YafV OS=Escherichia coli (strain K12) GN=yafV PE=3 SV=1	256	28.906	6.54	222.8	426.4	201	114.6	1.914	0.902	0.514	0.269	0.57	2.122
B7MAI2	RNA polymerase-associated protein RapA OS=Escherichia coli O45:K1 (strain S88 / ExPEC) GN=rapA PE=3 SV=1	968	109.701	5.17	458.4	380.6	422.6	428.6	0.83	0.922	0.935	1.126	1.014	0.901
P07862	D-alanine--D-alanine ligase B OS=Escherichia coli (strain K12) GN=ddlB PE=1 SV=3	306	32.819	4.84	454.8	608.1	385.1	519.3	1.337	0.847	1.142	0.854	1.349	1.579
B7M593	ATP synthase subunit c OS=Escherichia coli O8 (strain IAI1) GN=atpE PE=3 SV=1	79	8.25	4.61	460	658.4	454.9	778.7	1.431	0.989	1.693	1.183	1.712	1.447
P0A922	Phospholipase A1 OS=Escherichia coli O157:H7 GN=pldA PE=3 SV=1	289	33.142	5.33	298.7	329.3	302.6	365.3	1.103	1.013	1.223	1.109	1.207	1.088
P07821	Iron(3+)-hydroxamate import ATP-binding protein FhuC OS=Escherichia coli (strain K12) GN=fhuC PE=1 SV=3	265	28.868	7.33	177.2	135.1	173.9	134	0.762	0.981	0.756	0.992	0.771	0.777
P0A8N6	Lysine--tRNA ligase, heat inducible OS=Escherichia coli O157:H7 GN=lysU PE=3 SV=2	505	57.79	5.24	21.9	29.1	31.2	20.9	1.327	1.424	0.953	0.718	0.669	0.932
P52647	Probable pyruvate-flavodoxin oxidoreductase OS=Escherichia coli (strain K12) GN=ydbK PE=3 SV=2	1174	128.743	5.78	184.9	351.6	174.8	232.7	1.902	0.945	1.258	0.662	1.331	2.011
P67245	UPF0114 protein YqhA OS=Escherichia coli O157:H7 GN=yqhA PE=3 SV=1	164	18.629	7.06	257.1	228	232.9	270.9	0.887	0.906	1.054	1.188	1.163	0.979
P15877	Quinoprotein glucose dehydrogenase OS=Escherichia coli (strain K12) GN=gcd PE=1 SV=3	796	86.692	5.62	310.1	304.9	417.2	236.6	0.983	1.345	0.763	0.776	0.567	0.731
P0A736	Cell division topological specificity factor OS=Escherichia coli O157:H7 GN=minE PE=3 SV=1	88	10.228	5.24	252.6	351	272.1	338.4	1.39	1.077	1.34	0.964	1.244	1.29
P31554	LPS-assembly protein LptD OS=Escherichia coli (strain K12) GN=lptD PE=1 SV=2	784	89.615	5.14	174.7	169	168.5	152.9	0.968	0.965	0.875	0.905	0.907	1.003
B1XHF9	GTPase Obg OS=Escherichia coli (strain K12 / DH10B) GN=obg PE=3 SV=1	390	43.259	4.88	324.9	282.5	373	269.3	0.87	1.148	0.829	0.953	0.722	0.757
P0A9K7	Phosphate-specific transport system accessory protein PhoU OS=Escherichia coli (strain K12) GN=phoU PE=1 SV=1	241	27.4	5.31	166	101.7	186	88.4	0.613	1.121	0.533	0.869	0.475	0.547
P0AF96	Toxin-antitoxin biofilm protein TabA OS=Escherichia coli (strain K12) GN=tabA PE=1 SV=1	150	16.855	5.52	106.9	147.7	102.4	143.9	1.381	0.958	1.346	0.975	1.405	1.442
P0A8Z3	Acyl-CoA thioester hydrolase YbgC OS=Escherichia coli (strain K12) GN=ybgC PE=1 SV=1	134	15.552	7.5	983.8	676	1050.7	645.4	0.687	1.068	0.656	0.955	0.614	0.643
P0AB16	Uncharacterized protein YccJ OS=Escherichia coli O157:H7 GN=yccJ PE=4 SV=1	75	8.519	4.74	349.1	486.8	317.3	407.9	1.394	0.909	1.168	0.838	1.286	1.534
B1XD24	Glutamate-1-semialdehyde 2,1-aminomutase OS=Escherichia coli (strain K12 / DH10B) GN=hemL PE=3 SV=1	426	45.336	4.84	383.8	270.4	469.9	286.1	0.704	1.224	0.745	1.058	0.609	0.575
P17169	Glutamine--fructose-6-phosphate aminotransferase [isomerizing] OS=Escherichia coli (strain K12) GN=glmS PE=1 SV=4	609	66.853	5.87	160.4	394	281.7	195.4	2.456	1.756	1.218	0.496	0.693	1.398
P76422	Hydroxymethylpyrimidine/phosphomethylpyrimidine kinase OS=Escherichia coli (strain K12) GN=thiD PE=1 SV=1	266	28.616	6.15	248.3	468.8	308.3	446.1	1.888	1.242	1.797	0.952	1.447	1.521
P0AE88	Transcriptional regulatory protein CpxR OS=Escherichia coli (strain K12) GN=cpxR PE=1 SV=1	232	26.296	5.66	163.4	263.2	140.7	280.4	1.611	0.861	1.716	1.065	1.993	1.871
P75863	Uncharacterized protein YcbX OS=Escherichia coli (strain K12) GN=ycbX PE=1 SV=1	369	40.619	7.65	68.8	76.3	65	90.7	1.11	0.944	1.318	1.188	1.396	1.175
P0AEC3	Aerobic respiration control sensor protein ArcB OS=Escherichia coli (strain K12) GN=arcB PE=1 SV=1	778	87.928	5.1	640.3	754.3	680.3	920	1.178	1.063	1.437	1.22	1.352	1.109
P07012	Peptide chain release factor 2 OS=Escherichia coli (strain K12) GN=prfB PE=1 SV=3	365	41.225	4.75	214.4	232.5	226.4	233.8	1.085	1.056	1.09	1.005	1.032	1.027
P76268	Transcriptional regulator KdgR OS=Escherichia coli (strain K12) GN=kdgR PE=1 SV=1	263	30.01	5.58	97.2	157.8	130.6	124.5	1.624	1.343	1.281	0.789	0.953	1.209
P0A9J0	Ribonuclease G OS=Escherichia coli (strain K12) GN=rng PE=1 SV=2	489	55.329	5.87	207	178.3	205.2	215.7	0.861	0.991	1.042	1.21	1.051	0.869
P0AA63	Inner membrane protein YqjA OS=Escherichia coli (strain K12) GN=yqjA PE=1 SV=1	220	24.569	9.63	105.7	93.7	68.6	90.2	0.887	0.649	0.853	0.962	1.314	1.366
P0AD57	Octaprenyl-diphosphate synthase OS=Escherichia coli (strain K12) GN=ispB PE=1 SV=1	323	35.195	4.81	176.5	161.5	177.1	165	0.915	1.004	0.935	1.022	0.931	0.912
P19934	Protein TolA OS=Escherichia coli (strain K12) GN=tolA PE=1 SV=1	421	43.13	9.07	325.4	381.3	382.2	494.6	1.172	1.174	1.52	1.297	1.294	0.998
P09099	Xylulose kinase OS=Escherichia coli (strain K12) GN=xylB PE=1 SV=1	484	52.585	5.8	143.6	198.6	122.7	132.4	1.383	0.855	0.922	0.667	1.079	1.618
P0AGL0	HTH-type transcriptional regulator IscR OS=Escherichia coli O157:H7 GN=iscR PE=3 SV=1	162	17.326	7.34	221.7	168.6	208.1	173.5	0.76	0.939	0.782	1.029	0.834	0.81
P40710	Lipoprotein NlpE OS=Escherichia coli (strain K12) GN=nlpE PE=1 SV=1	236	25.828	5.1	754.8	713.5	692.2	1001.7	0.945	0.917	1.327	1.404	1.447	1.031
P0AB86	Thiamine biosynthesis lipoprotein ApbE OS=Escherichia coli O157:H7 GN=apbE PE=3 SV=1	351	38.525	5.72	401.6	445.2	457	348.7	1.109	1.138	0.868	0.783	0.763	0.974
P0AET3	Acid stress chaperone HdeB OS=Escherichia coli O6:H1 (strain CFT073 / ATCC 700928 / UPEC) GN=hdeB PE=3 SV=1	108	12.035	6.01	88.7	164.6	93.5	366.9	1.856	1.054	4.136	2.229	3.923	1.76
C4ZXA3	Iron-binding protein IscA OS=Escherichia coli (strain K12 / MC4100 / BW2952) GN=iscA PE=3 SV=1	107	11.549	4.88	1019.9	707.3	1192.1	683	0.694	1.169	0.67	0.966	0.573	0.593
P37671	HTH-type transcriptional regulator YiaJ OS=Escherichia coli (strain K12) GN=yiaJ PE=1 SV=1	282	31.047	6.9	177.7	197.3	221.4	189.2	1.11	1.246	1.065	0.959	0.855	0.891
P0A7J0	3,4-dihydroxy-2-butanone 4-phosphate synthase OS=Escherichia coli (strain K12) GN=ribB PE=1 SV=1	217	23.339	5.01	398.6	457.5	389.3	493.3	1.148	0.977	1.238	1.078	1.267	1.175
B7MRR5	Lipoyl synthase OS=Escherichia coli O81 (strain ED1a) GN=lipA PE=3 SV=1	321	36.048	7.94	81.1	99.3	120.1	67	1.225	1.481	0.826	0.675	0.558	0.827
P0AC62	Glutaredoxin-3 OS=Escherichia coli (strain K12) GN=grxC PE=1 SV=2	83	9.132	7.24	777.5	803.6	815.3	760.3	1.034	1.049	0.978	0.946	0.933	0.986
P32144	Uncharacterized HTH-type transcriptional regulator YihW OS=Escherichia coli (strain K12) GN=yihW PE=4 SV=2	261	28.49	5.99	246.9	224.1	292.4	260.1	0.908	1.184	1.053	1.16	0.889	0.767
B7UHP4	Thymidylate synthase OS=Escherichia coli O127:H6 (strain E2348/69 / EPEC) GN=thyA PE=3 SV=1	264	30.46	6.02	196.6	231.3	158.8	143.9	1.176	0.808	0.732	0.622	0.906	1.456
Q8X5V6	tRNA-dihydrouridine synthase A OS=Escherichia coli O157:H7 GN=dusA PE=3 SV=3	345	38.443	6.58	216	185.5	199.9	178.8	0.859	0.926	0.828	0.964	0.894	0.928
P65293	Uncharacterized lipoprotein YgdI OS=Escherichia coli O6:H1 (strain CFT073 / ATCC 700928 / UPEC) GN=ygdI PE=4 SV=1	75	8.169	5.97	339.5	427	289.6	457.6	1.258	0.853	1.348	1.072	1.58	1.475
P62517	Glucans biosynthesis glucosyltransferase H OS=Escherichia coli (strain K12) GN=mdoH PE=1 SV=1	847	96.875	8.66	127.2	121.2	165.7	144.6	0.953	1.303	1.137	1.194	0.873	0.731
C5A085	CDP-diacylglycerol pyrophosphatase OS=Escherichia coli (strain K12 / MC4100 / BW2952) GN=cdh PE=3 SV=1	251	28.433	8.46	229.6	188.5	248.1	200.7	0.821	1.08	0.874	1.064	0.809	0.76
P0ACL0	Glycerol-3-phosphate regulon repressor OS=Escherichia coli (strain K12) GN=glpR PE=1 SV=1	252	28.03	6.27	380.1	446.6	494.3	354.2	1.175	1.301	0.932	0.793	0.716	0.904
P77529	Uncharacterized symporter YdjN OS=Escherichia coli (strain K12) GN=ydjN PE=3 SV=1	463	48.631	9.03	262.3	275.3	321.2	232.2	1.049	1.224	0.885	0.843	0.723	0.857
P0ABE2	DNA-binding transcriptional regulator BolA OS=Escherichia coli (strain K12) GN=bolA PE=1 SV=1	105	11.986	6.68	89.8	82.3	118	71.3	0.916	1.314	0.794	0.866	0.604	0.697
P0AES0	Bifunctional glutathionylspermidine synthetase/amidase OS=Escherichia coli (strain K12) GN=gss PE=1 SV=1	619	70.487	5.29	117.7	106.8	178.2	71.1	0.908	1.514	0.604	0.665	0.399	0.6
B1IXQ4	NADH-quinone oxidoreductase subunit A OS=Escherichia coli (strain ATCC 8739 / DSM 1576 / Crooks) GN=nuoA PE=3 SV=1	147	16.447	9.83	258.1	290.8	342	224.6	1.127	1.325	0.87	0.772	0.657	0.85
P33219	Protein YebF OS=Escherichia coli (strain K12) GN=yebF PE=1 SV=2	118	12.954	8.62	674.4	515.6	577.8	718.1	0.765	0.857	1.065	1.393	1.243	0.892
P37750	Putative lipopolysaccharide biosynthesis O-acetyl transferase WbbJ OS=Escherichia coli (strain K12) GN=wbbJ PE=3 SV=2	196	21.661	9.48	262.2	384.3	266.7	322.5	1.466	1.017	1.23	0.839	1.209	1.441
P0A9H6	Cob(I)yrinic acid a,c-diamide adenosyltransferase OS=Escherichia coli O6:H1 (strain CFT073 / ATCC 700928 / UPEC) GN=btuR PE=3 SV=1	196	21.985	6.54	582.8	608.3	506.9	586	1.044	0.87	1.005	0.963	1.156	1.2
P25738	Acidic protein MsyB OS=Escherichia coli (strain K12) GN=msyB PE=4 SV=1	124	14.25	3.71	385.6	507.6	348.8	412.3	1.316	0.905	1.069	0.812	1.182	1.455
P0AB62	Protein YciN OS=Escherichia coli O6:H1 (strain CFT073 / ATCC 700928 / UPEC) GN=yciN PE=4 SV=1	83	9.38	5.73	119.3	185.3	135.9	145.5	1.553	1.139	1.22	0.785	1.071	1.363
P77150	Pyridoxamine kinase OS=Escherichia coli (strain K12) GN=pdxY PE=1 SV=3	287	31.302	6.52	324.4	264.3	349.2	232.5	0.815	1.077	0.717	0.88	0.666	0.757
P0ACP5	HTH-type transcriptional regulator GntR OS=Escherichia coli (strain K12) GN=gntR PE=1 SV=1	331	36.399	6.89	427.4	400.8	466.9	393.6	0.938	1.092	0.921	0.982	0.843	0.858
P22188	UDP-N-acetylmuramoyl-L-alanyl-D-glutamate--2,6-diaminopimelate ligase OS=Escherichia coli (strain K12) GN=murE PE=1 SV=2	495	53.31	5.73	38	21	50.5	19.3	0.553	1.33	0.507	0.917	0.381	0.416
P69924	Ribonucleoside-diphosphate reductase 1 subunit beta OS=Escherichia coli (strain K12) GN=nrdB PE=1 SV=2	376	43.49	4.81	198.8	285.1	184.7	166.6	1.434	0.929	0.838	0.584	0.902	1.544
P76539	Acetyltransferase YpeA OS=Escherichia coli (strain K12) GN=ypeA PE=1 SV=2	141	16.301	4.94	400	240.9	424.1	258.3	0.602	1.06	0.646	1.072	0.609	0.568
P77202	Thiol:disulfide interchange protein DsbG OS=Escherichia coli (strain K12) GN=dsbG PE=1 SV=2	248	27.477	8.27	374.1	421.2	412.5	421.5	1.126	1.103	1.127	1.001	1.022	1.021
P23839	UPF0701 protein YicC OS=Escherichia coli (strain K12) GN=yicC PE=1 SV=2	287	33.154	5.12	104.4	97.5	115.5	113	0.934	1.106	1.082	1.159	0.978	0.844
P0A6W9	Glutamate--cysteine ligase OS=Escherichia coli (strain K12) GN=gshA PE=1 SV=1	518	58.232	5.39	230.1	239.8	260.1	243.3	1.042	1.13	1.057	1.015	0.935	0.922
P24180	Multidrug export protein AcrE OS=Escherichia coli (strain K12) GN=acrE PE=1 SV=2	385	41.293	6.34	53.6	88.7	62.9	85.6	1.655	1.173	1.597	0.965	1.361	1.411
A7ZID1	Anti-adapter protein IraP OS=Escherichia coli O139:H28 (strain E24377A / ETEC) GN=iraP PE=3 SV=1	86	9.931	4.92	179.9	165.3	176.3	233.2	0.919	0.98	1.296	1.411	1.323	0.938
A1AC64	CDP-diacylglycerol--glycerol-3-phosphate 3-phosphatidyltransferase OS=Escherichia coli O1:K1 / APEC GN=pgsA PE=3 SV=1	182	20.687	8.81	451.5	540.9	477.3	397.8	1.198	1.057	0.881	0.736	0.834	1.133
P39831	NADP-dependent 3-hydroxy acid dehydrogenase YdfG OS=Escherichia coli (strain K12) GN=ydfG PE=1 SV=2	248	27.232	6	207.7	238.3	467.3	255.7	1.147	2.25	1.231	1.073	0.547	0.51
P0ADT1	Uncharacterized protein YggN OS=Escherichia coli O157:H7 GN=yggN PE=4 SV=1	239	26.413	8.88	415.5	413.6	359.7	473	0.995	0.866	1.138	1.144	1.315	1.15
P45800	Putative membrane protein IgaA homolog OS=Escherichia coli (strain K12) GN=yrfF PE=1 SV=1	711	79.44	6.09	135.6	135.9	120	104.3	1.002	0.885	0.769	0.768	0.869	1.132
P77285	Electron transport complex subunit RsxG OS=Escherichia coli (strain K12) GN=rsxG PE=1 SV=1	206	21.898	7.11	494.8	403.6	509.4	411.1	0.816	1.029	0.831	1.019	0.807	0.792
P76002	Inhibitor of g-type lysozyme OS=Escherichia coli (strain K12) GN=pliG PE=1 SV=1	133	14.897	9.5	207.3	208.6	210.9	207.8	1.006	1.017	1.002	0.996	0.985	0.989
P0AC85	Hydroxyacylglutathione hydrolase OS=Escherichia coli O157:H7 GN=gloB PE=3 SV=1	251	28.416	5.73	174.6	170.1	192	155.2	0.974	1.1	0.889	0.913	0.809	0.886
P0AAU0	Uncharacterized protein YbeL OS=Escherichia coli O6:H1 (strain CFT073 / ATCC 700928 / UPEC) GN=ybeL PE=4 SV=1	160	18.785	5.2	137.3	316.9	114.3	238.3	2.308	0.833	1.736	0.752	2.084	2.772
P76549	Uncharacterized protein YffR OS=Escherichia coli (strain K12) GN=yffR PE=4 SV=1	130	14.544	6.55	294.6	297.1	246.6	238.2	1.008	0.837	0.808	0.802	0.966	1.205
P76541	Ethanolamine utilization protein EutL OS=Escherichia coli (strain K12) GN=eutL PE=1 SV=1	219	22.773	4.92	48.8	73.2	41.7	57.3	1.5	0.855	1.174	0.783	1.372	1.753
P0AFW8	Protein rof OS=Escherichia coli (strain K12) GN=rof PE=1 SV=1	84	9.474	4.74	438.9	445.2	455.6	512.2	1.014	1.038	1.167	1.15	1.124	0.977
P0A8Y3	Alpha-D-glucose 1-phosphate phosphatase YihX OS=Escherichia coli (strain K12) GN=yihX PE=1 SV=1	199	22.717	5.39	201.9	371.6	247.1	318.6	1.84	1.224	1.578	0.857	1.289	1.504
P76471	Uncharacterized protein YfaZ OS=Escherichia coli (strain K12) GN=yfaZ PE=3 SV=2	180	18.598	4.88	435.3	270	634	171.3	0.62	1.456	0.394	0.635	0.27	0.426
P77674	Gamma-aminobutyraldehyde dehydrogenase OS=Escherichia coli (strain K12) GN=prr PE=1 SV=1	474	50.798	6	242	258.3	220.5	233.6	1.068	0.911	0.965	0.904	1.059	1.171
P31802	Nitrate/nitrite response regulator protein NarP OS=Escherichia coli (strain K12) GN=narP PE=3 SV=1	215	23.56	4.97	167.5	94.6	219.3	100.4	0.565	1.309	0.6	1.062	0.458	0.431
P08331	2',3'-cyclic-nucleotide 2'-phosphodiesterase/3'-nucleotidase OS=Escherichia coli (strain K12) GN=cpdB PE=1 SV=2	647	70.788	5.73	459	502.7	462.4	460.6	1.095	1.007	1.004	0.916	0.996	1.087
B7NMJ4	Glycogen synthase OS=Escherichia coli O7:K1 (strain IAI39 / ExPEC) GN=glgA PE=3 SV=1	477	52.789	6.62	346.5	368	398.3	560.9	1.062	1.149	1.619	1.524	1.408	0.924
P13518	RNase E specificity factor CsrD OS=Escherichia coli (strain K12) GN=csrD PE=1 SV=2	646	73.293	8.62	488.7	614.4	457.5	484.8	1.257	0.936	0.992	0.789	1.06	1.343
P03817	Protein MioC OS=Escherichia coli (strain K12) GN=mioC PE=1 SV=4	147	15.798	4.41	242.3	169.5	246.9	180.2	0.7	1.019	0.744	1.063	0.73	0.687
P0C265	Uncharacterized protein YibT OS=Escherichia coli O157:H7 GN=yibT PE=4 SV=1	69	7.99	9.41	339.1	398.1	367.8	576.1	1.174	1.085	1.699	1.447	1.566	1.082
P30749	Molybdopterin synthase catalytic subunit OS=Escherichia coli (strain K12) GN=moaE PE=1 SV=3	150	16.971	5.38	320.4	398.5	317.7	411.8	1.244	0.992	1.285	1.033	1.296	1.254
P0AFG4	2-oxoglutarate dehydrogenase E1 component OS=Escherichia coli O6:H1 (strain CFT073 / ATCC 700928 / UPEC) GN=sucA PE=3 SV=1	933	104.996	6.49	182.4	119.8	298.7	132.4	0.657	1.638	0.726	1.106	0.443	0.401
P64606	Probable phospholipid ABC transporter permease protein MlaE OS=Escherichia coli (strain K12) GN=mlaE PE=1 SV=1	260	27.845	9.98	101.2	102.3	102.4	83.1	1.011	1.012	0.821	0.813	0.811	0.998
P45395	Arabinose 5-phosphate isomerase KdsD OS=Escherichia coli (strain K12) GN=kdsD PE=1 SV=1	328	35.173	6.71	110.6	95.4	94.9	66.7	0.862	0.858	0.603	0.699	0.703	1.005
P0AAC4	Inner membrane protein YbhL OS=Escherichia coli (strain K12) GN=ybhL PE=1 SV=1	234	25.885	9.61	509.8	792.8	487.1	734.5	1.555	0.955	1.441	0.926	1.508	1.628
P76046	Uncharacterized protein YcjX OS=Escherichia coli (strain K12) GN=ycjX PE=1 SV=1	465	52.576	8.16	58.7	65.7	52.6	53.4	1.12	0.896	0.91	0.812	1.015	1.249
B1X935	tRNA 5-methylaminomethyl-2-thiouridine biosynthesis bifunctional protein MnmC OS=Escherichia coli (strain K12 / DH10B) GN=mnmC PE=3 SV=1	668	74.387	5.71	68.9	59.7	93.9	69.7	0.866	1.364	1.011	1.168	0.742	0.635
P0AGJ7	tRNA (cytidine(34)-2'-O)-methyltransferase OS=Escherichia coli (strain K12) GN=trmL PE=1 SV=1	157	17.715	6.68	354.9	327.2	293.9	242.9	0.922	0.828	0.685	0.742	0.827	1.113
P0ACB4	Protoporphyrinogen IX dehydrogenase [menaquinone] OS=Escherichia coli (strain K12) GN=hemG PE=1 SV=1	181	21.213	9.67	227.1	374.1	296.4	220	1.648	1.305	0.969	0.588	0.742	1.262
P75821	Uncharacterized protein YbjS OS=Escherichia coli (strain K12) GN=ybjS PE=3 SV=2	337	38.061	8.63	175.8	114.8	173.4	128.9	0.653	0.986	0.733	1.123	0.744	0.662
P09391	Rhomboid protease GlpG OS=Escherichia coli (strain K12) GN=glpG PE=1 SV=5	276	31.286	9.2	180.5	228.7	179.9	204.2	1.267	0.997	1.131	0.893	1.135	1.271
P64588	Transcriptional regulator YqjI OS=Escherichia coli (strain K12) GN=yqjI PE=1 SV=1	207	23.387	6.74	224.5	431	238.3	336.7	1.92	1.062	1.5	0.781	1.413	1.808
C4ZYA0	Tyrosine--tRNA ligase OS=Escherichia coli (strain K12 / MC4100 / BW2952) GN=tyrS PE=3 SV=1	424	47.497	5.81	88.9	73	187.4	71.1	0.821	2.108	0.8	0.974	0.379	0.389
P0AA31	UPF0033 protein YedF OS=Escherichia coli (strain K12) GN=yedF PE=1 SV=1	77	8.633	5.01	150.4	99.9	154.7	102.6	0.664	1.029	0.682	1.026	0.663	0.646
Q0TLE8	Acetyl-coenzyme A carboxylase carboxyl transferase subunit alpha OS=Escherichia coli O6:K15:H31 (strain 536 / UPEC) GN=accA PE=3 SV=1	319	35.219	6.04	693.3	542.5	1085.4	631.2	0.782	1.566	0.91	1.164	0.582	0.5
C4ZQY9	Putrescine aminotransferase OS=Escherichia coli (strain K12 / MC4100 / BW2952) GN=patA PE=3 SV=1	459	49.63	6.47	618.6	494.7	426.1	505.7	0.8	0.689	0.817	1.022	1.187	1.161
P0AB02	Uncharacterized protein YcbC OS=Escherichia coli O157:H7 GN=ycbC PE=4 SV=1	259	28.648	9.23	160.7	214.3	174.8	283.4	1.334	1.088	1.764	1.322	1.621	1.226
P33362	Glycine betaine-binding protein YehZ OS=Escherichia coli (strain K12) GN=yehZ PE=1 SV=1	305	32.589	6.1	117.4	126.2	141	186.4	1.075	1.201	1.587	1.477	1.321	0.895
P77212	Probable pyridine nucleotide-disulfide oxidoreductase RclA OS=Escherichia coli (strain K12) GN=rclA PE=2 SV=2	441	48.214	6.54	156.4	137.1	122.7	122.5	0.876	0.785	0.783	0.894	0.999	1.117
P37610	Alpha-ketoglutarate-dependent taurine dioxygenase OS=Escherichia coli (strain K12) GN=tauD PE=1 SV=3	283	32.39	6.77	102.8	139.6	108.8	101.1	1.358	1.058	0.984	0.724	0.93	1.283
P50456	Protein mlc OS=Escherichia coli (strain K12) GN=mlc PE=1 SV=2	406	44.288	6.23	28.2	34.9	20.1	23.9	1.238	0.712	0.846	0.684	1.188	1.738
P37128	GDP-mannose pyrophosphatase NudK OS=Escherichia coli (strain K12) GN=nudK PE=1 SV=2	191	21.735	4.94	108.6	118.5	126.6	125	1.091	1.166	1.151	1.055	0.988	0.936
P15723	Deoxyguanosinetriphosphate triphosphohydrolase OS=Escherichia coli (strain K12) GN=dgt PE=1 SV=4	505	59.345	7.47	201.1	308.7	145.5	169.6	1.535	0.724	0.843	0.549	1.165	2.121
P77718	tRNA sulfurtransferase OS=Escherichia coli (strain K12) GN=thiI PE=1 SV=1	482	54.939	6.61	174.4	157.6	209.7	93.5	0.904	1.202	0.536	0.594	0.446	0.752
A7ZHN7	Sugar fermentation stimulation protein A OS=Escherichia coli O139:H28 (strain E24377A / ETEC) GN=sfsA PE=3 SV=1	234	26.212	7.02	430.4	405	459	406	0.941	1.066	0.943	1.002	0.885	0.882
P33012	DNA gyrase inhibitor OS=Escherichia coli (strain K12) GN=sbmC PE=1 SV=1	157	18.07	4.7	168.6	212.7	173.1	161.6	1.262	1.027	0.959	0.76	0.933	1.228
B1X7X4	Cytoplasmic trehalase OS=Escherichia coli (strain K12 / DH10B) GN=treF PE=3 SV=1	549	63.657	5.05	44.9	50.5	40.8	61.2	1.126	0.909	1.363	1.21	1.499	1.239
P30140	2-iminoacetate synthase OS=Escherichia coli (strain K12) GN=thiH PE=1 SV=3	377	43.293	7.05	101.6	100.9	110.7	119	0.993	1.089	1.171	1.18	1.075	0.911
Q57261	tRNA pseudouridine synthase D OS=Escherichia coli (strain K12) GN=truD PE=1 SV=1	349	39.067	6.57	137.1	119.5	180.3	107.3	0.872	1.315	0.783	0.898	0.595	0.663
P76272	Uncharacterized protein YebT OS=Escherichia coli (strain K12) GN=yebT PE=3 SV=2	877	94.912	6.09	170.1	173.7	183.3	149.9	1.021	1.078	0.881	0.863	0.818	0.948
P0AC44	Succinate dehydrogenase hydrophobic membrane anchor subunit OS=Escherichia coli (strain K12) GN=sdhD PE=1 SV=1	115	12.859	8.51	1567.3	1313.3	1698.6	1590.5	0.838	1.084	1.015	1.211	0.936	0.773
P37759	dTDP-glucose 4,6-dehydratase 1 OS=Escherichia coli (strain K12) GN=rfbB PE=3 SV=2	361	40.533	5.77	63.2	56.7	76.4	67.5	0.898	1.208	1.069	1.191	0.884	0.743
P0AG97	Protein translocase subunit SecE OS=Escherichia coli O6:H1 (strain CFT073 / ATCC 700928 / UPEC) GN=secE PE=3 SV=1	127	13.635	10.55	271.7	230.8	338.7	270.9	0.849	1.246	0.997	1.174	0.8	0.682
P37330	Malate synthase G OS=Escherichia coli (strain K12) GN=glcB PE=1 SV=3	723	80.438	6.18	306.2	303.6	177.3	199.3	0.992	0.579	0.651	0.656	1.124	1.712
P0AFH2	Oligopeptide transport system permease protein OppB OS=Escherichia coli (strain K12) GN=oppB PE=1 SV=1	306	33.421	9.77	93.8	125.4	146.8	126.8	1.337	1.565	1.352	1.011	0.864	0.854
B1X9T2	Ribonuclease P protein component OS=Escherichia coli (strain K12 / DH10B) GN=rnpA PE=3 SV=1	119	13.781	11.81	670.3	453.3	714.2	486.6	0.676	1.066	0.726	1.073	0.681	0.635
P24178	Protein YffB OS=Escherichia coli (strain K12) GN=yffB PE=1 SV=1	118	13.592	6.55	29.8	24.9	37.7	29.7	0.834	1.264	0.997	1.195	0.789	0.66
P64515	Inner membrane protein YecN OS=Escherichia coli (strain K12) GN=yecN PE=1 SV=1	131	15.216	9.29	327.1	472.2	286	421.2	1.444	0.874	1.288	0.892	1.473	1.651
A1AE69	tRNA (cytidine/uridine-2'-O-)-methyltransferase TrmJ OS=Escherichia coli O1:K1 / APEC GN=trmJ PE=3 SV=1	246	27.031	6	81.6	82	118.3	88.8	1.004	1.45	1.088	1.083	0.75	0.693
P0AFB5	Nitrogen regulation protein NR(II) OS=Escherichia coli (strain K12) GN=glnL PE=1 SV=1	349	38.532	5.66	278.4	180.7	290.3	269.8	0.649	1.043	0.969	1.493	0.929	0.622
B1J084	Transcriptional repressor FrmR OS=Escherichia coli (strain ATCC 8739 / DSM 1576 / Crooks) GN=frmR PE=3 SV=1	91	10.311	6.11	414.3	365.5	350.7	485.5	0.882	0.846	1.172	1.328	1.385	1.042
P0AC81	Lactoylglutathione lyase OS=Escherichia coli (strain K12) GN=gloA PE=1 SV=1	135	14.911	5.02	514.9	968.6	506.6	1017	1.881	0.984	1.975	1.05	2.008	1.912
P0A9S4	Galactitol-1-phosphate 5-dehydrogenase OS=Escherichia coli O157:H7 GN=gatD PE=3 SV=1	346	37.366	6.38	427.9	700.6	458.6	650.9	1.637	1.072	1.521	0.929	1.419	1.527
P76004	Uncharacterized protein YcgM OS=Escherichia coli (strain K12) GN=ycgM PE=1 SV=1	219	23.696	6.33	229.9	309.4	206.4	268.9	1.346	0.898	1.17	0.869	1.303	1.499
B5YWY1	UPF0352 protein YejL OS=Escherichia coli O157:H7 (strain EC4115 / EHEC) GN=yejL PE=3 SV=1	75	8.283	5.78	273.1	249.8	251.2	248.4	0.915	0.92	0.91	0.994	0.989	0.995
B7N2H9	Ribosomal RNA small subunit methyltransferase G OS=Escherichia coli O81 (strain ED1a) GN=rsmG PE=3 SV=1	207	23.416	6.54	69.3	60.2	69.9	63.8	0.869	1.008	0.921	1.06	0.913	0.862
P0AE22	Class B acid phosphatase OS=Escherichia coli (strain K12) GN=aphA PE=1 SV=1	237	26.087	7.43	102.8	115.7	96.2	120.4	1.125	0.936	1.171	1.041	1.251	1.202
A8A1U6	Multidrug resistance protein MdtA OS=Escherichia coli O9:H4 (strain HS) GN=mdtA PE=3 SV=1	415	44.437	8.92	173.8	184	209.4	207.8	1.059	1.205	1.195	1.129	0.992	0.878
P0C079	Antitoxin RelB OS=Escherichia coli (strain K12) GN=relB PE=1 SV=1	79	9.066	4.88	476.1	487.7	512.1	573.2	1.024	1.076	1.204	1.175	1.119	0.952
P29018	ATP-binding/permease protein CydD OS=Escherichia coli (strain K12) GN=cydD PE=1 SV=3	588	65.015	6.43	33.7	45.2	35.6	24.4	1.341	1.055	0.724	0.54	0.686	1.27
P0ACK2	Putative aga operon transcriptional repressor OS=Escherichia coli (strain K12) GN=agaR PE=4 SV=1	269	29.554	5.54	284.8	339.5	401.1	299.2	1.192	1.408	1.05	0.881	0.746	0.846
P0AB47	Uncharacterized protein YmgD OS=Escherichia coli O6:H1 (strain CFT073 / ATCC 700928 / UPEC) GN=ymgD PE=4 SV=2	109	11.844	5.48	14.8	37.8	21.4	79	2.556	1.449	5.34	2.09	3.685	1.764
A8A317	GTPase Der OS=Escherichia coli O9:H4 (strain HS) GN=der PE=3 SV=1	490	55.001	5.85	149.9	184.2	221.5	130.3	1.229	1.478	0.869	0.707	0.588	0.832
P68688	Glutaredoxin-1 OS=Escherichia coli (strain K12) GN=grxA PE=1 SV=1	85	9.679	4.97	296.5	336	314.6	374.9	1.133	1.061	1.264	1.116	1.192	1.068
P77258	N-ethylmaleimide reductase OS=Escherichia coli (strain K12) GN=nemA PE=2 SV=1	365	39.492	6.2	38	31.4	38.8	46.7	0.826	1.021	1.228	1.486	1.203	0.809
P0AF51	Uncharacterized protein YjbR OS=Escherichia coli O157:H7 GN=yjbR PE=4 SV=1	118	13.511	6.52	124.4	226.5	138.7	210.2	1.821	1.115	1.69	0.928	1.515	1.633
P15078	Carbon starvation protein A OS=Escherichia coli (strain K12) GN=cstA PE=1 SV=3	701	75.056	7.9	320.9	307.4	309.6	392.7	0.958	0.965	1.224	1.278	1.269	0.993
P0A8J6	UPF0250 protein YbeD OS=Escherichia coli O157:H7 GN=ybeD PE=3 SV=1	87	9.821	5.76	22.7	24.4	30.4	34.1	1.075	1.341	1.503	1.399	1.121	0.801
P77247	2-deoxyglucose-6-phosphate phosphatase OS=Escherichia coli (strain K12) GN=yniC PE=1 SV=1	222	24.315	4.96	110.9	123.6	115	136.1	1.115	1.037	1.228	1.101	1.184	1.075
P39342	Uncharacterized protein YjgR OS=Escherichia coli (strain K12) GN=yjgR PE=4 SV=1	500	54.298	6.29	43.2	42.7	52.5	50	0.989	1.216	1.158	1.171	0.953	0.814
A7ZQN6	Protein Syd OS=Escherichia coli O139:H28 (strain E24377A / ETEC) GN=syd PE=3 SV=1	181	20.695	5.01	328.9	256.4	322.9	227.6	0.779	0.982	0.692	0.888	0.705	0.794
P08179	Phosphoribosylglycinamide formyltransferase OS=Escherichia coli (strain K12) GN=purN PE=1 SV=1	212	23.224	5.87	39.8	36.1	37.6	37.1	0.906	0.944	0.933	1.029	0.989	0.96
B7NG85	Elongation factor P OS=Escherichia coli O17:K52:H18 (strain UMN026 / ExPEC) GN=efp PE=3 SV=1	188	20.578	5.02	110.3	85.9	176.8	98	0.779	1.603	0.888	1.14	0.554	0.486
P0ACB9	Protein HemY OS=Escherichia coli O157:H7 GN=hemY PE=3 SV=1	398	45.217	8.53	163.7	224.5	191.3	278	1.371	1.169	1.698	1.238	1.453	1.173
P27550	Acetyl-coenzyme A synthetase OS=Escherichia coli (strain K12) GN=acs PE=1 SV=2	652	72.048	5.8	40.4	38.5	71.3	30.4	0.954	1.766	0.753	0.789	0.426	0.54
P0AE86	Periplasmic protein CpxP OS=Escherichia coli O6:H1 (strain CFT073 / ATCC 700928 / UPEC) GN=cpxP PE=3 SV=1	166	18.953	6.89	168.2	664.4	160.6	438.5	3.95	0.955	2.607	0.66	2.731	4.137
P46122	Uncharacterized lipoprotein YajI OS=Escherichia coli (strain K12) GN=yajI PE=1 SV=3	179	19.548	5.48	272.3	364.9	321.4	437.8	1.34	1.18	1.608	1.2	1.362	1.135
A0A0G3HVX2	Gamma-aminobutyrate aminotransferase OS=Escherichia coli (strain K12) GN=puuE PE=4 SV=1	421	44.701	6.19	258.8	253.6	232.6	284	0.98	0.899	1.097	1.12	1.221	1.09
P0AAG1	Dipeptide transport ATP-binding protein DppD OS=Escherichia coli O157:H7 GN=dppD PE=3 SV=1	327	35.821	6.62	266.6	241.3	300	188.7	0.905	1.125	0.708	0.782	0.629	0.804
B7LDH2	Autonomous glycyl radical cofactor OS=Escherichia coli (strain 55989 / EAEC) GN=grcA PE=3 SV=1	127	14.275	5.17	330.1	532.6	348.8	416.4	1.613	1.057	1.261	0.782	1.194	1.527
P0AEF9	Dipeptide transport system permease protein DppB OS=Escherichia coli O6:H1 (strain CFT073 / ATCC 700928 / UPEC) GN=dppB PE=3 SV=1	339	37.472	8.72	80.5	125.5	112.4	131.7	1.559	1.396	1.636	1.05	1.172	1.117
P0AAB8	Universal stress protein D OS=Escherichia coli (strain K12) GN=uspD PE=2 SV=1	142	16.283	6.87	42.6	48.3	43	56.8	1.135	1.009	1.332	1.174	1.32	1.124
P15993	Aromatic amino acid transport protein AroP OS=Escherichia coli (strain K12) GN=aroP PE=1 SV=3	457	49.657	8.57	459.8	541.3	610.4	503.7	1.177	1.328	1.096	0.931	0.825	0.887
B1XB02	Co-chaperone protein HscB OS=Escherichia coli (strain K12 / DH10B) GN=hscB PE=3 SV=1	171	20.125	5.19	122.5	120.9	129.9	125.4	0.987	1.061	1.023	1.037	0.965	0.931
P0AEQ1	Protein GlcG OS=Escherichia coli (strain K12) GN=glcG PE=3 SV=1	134	13.728	6.06	180	183.9	141	186.7	1.021	0.783	1.037	1.016	1.324	1.304
P0ACV8	Uncharacterized protein YmjA OS=Escherichia coli (strain K12) GN=ymjA PE=4 SV=1	81	9.315	4.22	43.8	49.7	45	61.2	1.135	1.027	1.397	1.23	1.36	1.105
P04079	GMP synthase [glutamine-hydrolyzing] OS=Escherichia coli (strain K12) GN=guaA PE=1 SV=1	525	58.642	5.39	78.4	53.7	153.3	62.8	0.685	1.955	0.801	1.169	0.41	0.35
P0AEY3	Nucleoside triphosphate pyrophosphohydrolase OS=Escherichia coli (strain K12) GN=mazG PE=1 SV=1	263	30.393	4.77	149.8	150.5	108	86.3	1.005	0.721	0.576	0.573	0.799	1.394
P64456	Uncharacterized protein YdcY OS=Escherichia coli O6:H1 (strain CFT073 / ATCC 700928 / UPEC) GN=ydcY PE=4 SV=1	77	8.794	5.97	856.9	889.3	863.3	1152	1.038	1.007	1.344	1.295	1.334	1.03
P0A9J6	Ribokinase OS=Escherichia coli (strain K12) GN=rbsK PE=1 SV=1	309	32.271	5.08	135.7	118.4	176.9	123.9	0.872	1.304	0.913	1.047	0.701	0.669
Q0TLN9	DNA gyrase inhibitor YacG OS=Escherichia coli O6:K15:H31 (strain 536 / UPEC) GN=yacG PE=3 SV=1	65	7.301	4.56	323.7	373.4	387.7	240.6	1.154	1.198	0.743	0.644	0.621	0.963
P0A8Y8	Proofreading thioesterase EntH OS=Escherichia coli (strain K12) GN=entH PE=1 SV=1	137	14.96	6.62	169	127.8	125.4	119	0.756	0.742	0.704	0.931	0.949	1.019
P75946	Uncharacterized protein YcfL OS=Escherichia coli (strain K12) GN=ycfL PE=4 SV=1	125	13.972	7.5	74.6	66.5	72.1	76.4	0.892	0.966	1.024	1.148	1.06	0.923
P76550	Uncharacterized protein YffS OS=Escherichia coli (strain K12) GN=yffS PE=4 SV=2	269	29.732	5.52	227.5	265.7	253.5	266.5	1.168	1.114	1.171	1.003	1.051	1.048
P0AAT6	Ribosomal silencing factor RsfS OS=Escherichia coli (strain K12) GN=rsfS PE=1 SV=1	105	11.575	4.7	135.8	149.4	147.3	95.8	1.1	1.085	0.706	0.641	0.651	1.014
P76193	Probable L,D-transpeptidase YnhG OS=Escherichia coli (strain K12) GN=ynhG PE=1 SV=1	334	36.06	9.41	550.2	461.1	625.4	490.3	0.838	1.137	0.891	1.063	0.784	0.737
P76406	Uncharacterized protein YegR OS=Escherichia coli (strain K12) GN=yegR PE=4 SV=2	105	11.458	8.91	187	143.7	187.1	162	0.768	1	0.866	1.127	0.866	0.768
P11458	Quinolinate synthase A OS=Escherichia coli (strain K12) GN=nadA PE=1 SV=3	347	38.216	5.36	139.2	152.6	158.9	116	1.096	1.142	0.833	0.76	0.73	0.96
C4ZXE2	Glyoxylate/hydroxypyruvate reductase B OS=Escherichia coli (strain K12 / MC4100 / BW2952) GN=ghrB PE=3 SV=1	324	35.373	5.82	382.4	293.8	556.7	264	0.768	1.456	0.69	0.898	0.474	0.528
P39315	Quinone oxidoreductase 2 OS=Escherichia coli (strain K12) GN=qorB PE=1 SV=1	286	29.715	5.58	192.5	280.4	185.4	321.3	1.457	0.963	1.669	1.146	1.733	1.513
P0ACV6	Protein MpaA OS=Escherichia coli (strain K12) GN=mpaA PE=4 SV=2	242	26.541	5.91	402.7	288.8	217.8	223.5	0.717	0.541	0.555	0.774	1.026	1.326
P0AA41	tRNA pseudouridine synthase C OS=Escherichia coli (strain K12) GN=truC PE=1 SV=1	260	29.647	7.09	94	97.9	119.4	73.6	1.042	1.27	0.783	0.751	0.616	0.821
P76243	Uncharacterized protein YeaO OS=Escherichia coli (strain K12) GN=yeaO PE=4 SV=2	115	13.378	6.79	115.2	154.6	135.7	172	1.342	1.178	1.493	1.113	1.268	1.139
P0ABV7	Protein TolR OS=Escherichia coli O6:H1 (strain CFT073 / ATCC 700928 / UPEC) GN=tolR PE=3 SV=1	142	15.373	5.57	113.1	98.4	119.1	107.3	0.87	1.053	0.949	1.091	0.901	0.827
P45771	Uncharacterized protein YrdD OS=Escherichia coli (strain K12) GN=yrdD PE=4 SV=2	180	19.858	8.19	104.2	111.6	101	94.8	1.071	0.969	0.91	0.849	0.939	1.105
P0A9K4	PhoH-like protein OS=Escherichia coli O6:H1 (strain CFT073 / ATCC 700928 / UPEC) GN=ybeZ PE=3 SV=2	346	39.015	5.97	160.3	188.5	235.1	155.1	1.176	1.466	0.967	0.822	0.66	0.802
P28305	Aminodeoxychorismate lyase OS=Escherichia coli (strain K12) GN=pabC PE=1 SV=1	269	29.696	6.52	117.7	141.5	97.5	124.5	1.202	0.828	1.058	0.88	1.277	1.451
P16528	Acetate operon repressor OS=Escherichia coli (strain K12) GN=iclR PE=1 SV=1	274	29.72	8.02	143.4	109.9	121.9	108.2	0.766	0.85	0.755	0.985	0.888	0.901
P22186	Protein MraZ OS=Escherichia coli (strain K12) GN=mraZ PE=3 SV=1	152	17.375	5.54	251	236	232	227.7	0.94	0.924	0.907	0.965	0.981	1.017
P0ADP0	Flavin mononucleotide phosphatase YigB OS=Escherichia coli (strain K12) GN=yigB PE=1 SV=1	238	27.105	6.44	65.1	52.6	67.6	58.9	0.809	1.038	0.904	1.118	0.871	0.779
B7L650	N utilization substance protein B homolog OS=Escherichia coli (strain 55989 / EAEC) GN=nusB PE=3 SV=1	139	15.679	7.18	126	112.1	119.5	87.3	0.889	0.948	0.693	0.779	0.731	0.938
P37765	Ribosomal large subunit pseudouridine synthase B OS=Escherichia coli (strain K12) GN=rluB PE=1 SV=2	291	32.691	10.02	74.8	37	61.7	41	0.495	0.825	0.548	1.108	0.665	0.6
P0AE70	Endoribonuclease MazF OS=Escherichia coli (strain K12) GN=mazF PE=1 SV=1	111	12.09	8.29	97.3	89.2	120	73.2	0.917	1.233	0.752	0.821	0.61	0.743
P0A784	Oligoribonuclease OS=Escherichia coli (strain K12) GN=orn PE=1 SV=2	181	20.802	5.08	171.2	210	181.1	253	1.227	1.058	1.478	1.205	1.397	1.16
P25906	Putative oxidoreductase YdbC OS=Escherichia coli (strain K12) GN=ydbC PE=1 SV=1	286	30.687	5.55	87.2	115.7	81	89.6	1.327	0.929	1.028	0.775	1.107	1.429
B7N1R9	Nickel-responsive regulator OS=Escherichia coli O81 (strain ED1a) GN=nikR PE=3 SV=1	133	15.085	6.24	50.1	38.9	52.1	53.6	0.776	1.04	1.069	1.378	1.028	0.746
P45799	ADP compounds hydrolase NudE OS=Escherichia coli (strain K12) GN=nudE PE=1 SV=1	186	21.14	4.92	315.6	266.4	344	299	0.844	1.09	0.947	1.122	0.869	0.774
P13035	Aerobic glycerol-3-phosphate dehydrogenase OS=Escherichia coli (strain K12) GN=glpD PE=1 SV=3	501	56.715	7.44	113.3	93.4	154.2	97.6	0.824	1.361	0.861	1.045	0.633	0.606
P37643	Inner membrane metabolite transport protein YhjE OS=Escherichia coli (strain K12) GN=yhjE PE=1 SV=1	440	47.177	9.52	124.3	120.6	133.9	130.7	0.97	1.077	1.051	1.084	0.976	0.901
B7LXG4	Sulfate adenylyltransferase subunit 2 OS=Escherichia coli O8 (strain IAI1) GN=cysD PE=3 SV=1	302	35.166	8.02	313	248	403.7	230	0.792	1.29	0.735	0.928	0.57	0.614
P77522	FeS cluster assembly protein SufB OS=Escherichia coli (strain K12) GN=sufB PE=1 SV=2	495	54.711	5.16	176.2	135.8	146.3	158.3	0.771	0.83	0.898	1.166	1.082	0.928
B7NGB2	HTH-type transcriptional repressor NsrR OS=Escherichia coli O17:K52:H18 (strain UMN026 / ExPEC) GN=nsrR PE=3 SV=1	141	15.583	7.87	138.1	125.7	147.4	162.7	0.91	1.067	1.178	1.294	1.104	0.853
P37313	Dipeptide transport ATP-binding protein DppF OS=Escherichia coli (strain K12) GN=dppF PE=3 SV=1	334	37.536	8.85	67.9	90.1	119.2	88.8	1.327	1.755	1.307	0.985	0.745	0.756
P39172	High-affinity zinc uptake system protein ZnuA OS=Escherichia coli (strain K12) GN=znuA PE=1 SV=4	310	33.756	5.99	36	20.2	36.1	31.8	0.561	1.003	0.884	1.576	0.882	0.56
P45531	Protein TusC OS=Escherichia coli (strain K12) GN=tusC PE=1 SV=1	119	13.037	4.88	37	136.1	33.6	48.3	3.679	0.908	1.305	0.355	1.437	4.053
P0ADX7	Uncharacterized protein YhhA OS=Escherichia coli (strain K12) GN=yhhA PE=3 SV=1	146	16.613	10.89	98.4	155.1	116.9	180.7	1.577	1.188	1.836	1.165	1.546	1.328
B5YQ96	Glycine cleavage system H protein OS=Escherichia coli O157:H7 (strain EC4115 / EHEC) GN=gcvH PE=3 SV=1	129	13.803	4.09	809.4	1034.4	918.3	822.2	1.278	1.135	1.016	0.795	0.895	1.126
P0ACX3	Putative monooxygenase YdhR OS=Escherichia coli (strain K12) GN=ydhR PE=1 SV=1	101	11.281	5.15	132.9	181.5	161	144.3	1.366	1.211	1.086	0.795	0.896	1.127
P76145	Trans-aconitate 2-methyltransferase OS=Escherichia coli (strain K12) GN=tam PE=1 SV=3	252	28.987	4.94	96.2	124.3	112	243.5	1.292	1.165	2.531	1.958	2.173	1.11
P64602	Probable phospholipid ABC transporter-binding protein MlaB OS=Escherichia coli (strain K12) GN=mlaB PE=1 SV=1	97	10.674	4.93	19.9	20.5	22.8	25.5	1.032	1.146	1.279	1.239	1.116	0.901
Q0T9J7	3-keto-L-gulonate-6-phosphate decarboxylase UlaD OS=Escherichia coli O6:K15:H31 (strain 536 / UPEC) GN=ulaD PE=3 SV=1	216	23.563	5.19	39.7	41	35.9	37.3	1.032	0.904	0.94	0.911	1.04	1.142
P78055	Fructose-6-phosphate aldolase 1 OS=Escherichia coli (strain K12) GN=fsaA PE=1 SV=2	220	22.982	6.32	187.8	214.9	204.9	202.1	1.144	1.091	1.076	0.94	0.986	1.049
C4ZUX4	Cysteine--tRNA ligase OS=Escherichia coli (strain K12 / MC4100 / BW2952) GN=cysS PE=3 SV=1	461	52.169	5.57	185.3	686.8	255	268.2	3.706	1.376	1.448	0.391	1.052	2.694
A7ZTP7	D-galactonate dehydratase OS=Escherichia coli O139:H28 (strain E24377A / ETEC) GN=dgoD PE=3 SV=1	382	42.496	5.41	28.6	37	21.7	26.5	1.294	0.757	0.927	0.717	1.225	1.709
P02918	Penicillin-binding protein 1A OS=Escherichia coli (strain K12) GN=mrcA PE=1 SV=1	850	93.577	6.58	34.2	35.5	53.3	42.6	1.038	1.557	1.246	1.201	0.8	0.666
P0AA95	Uncharacterized protein YacC OS=Escherichia coli (strain K12) GN=yacC PE=4 SV=1	115	12.845	5.48	92.4	99.1	107.1	90.2	1.073	1.159	0.976	0.91	0.842	0.925
P0AA87	Thiol:disulfide interchange protein DsbE OS=Escherichia coli O157:H7 GN=dsbE PE=3 SV=1	185	20.796	6.02	101.5	113.8	93.4	91.4	1.121	0.92	0.901	0.803	0.978	1.218
P0A936	Membrane-bound lytic murein transglycosylase A OS=Escherichia coli O157:H7 GN=mltA PE=3 SV=1	365	40.385	9.03	430	340.3	426.9	326	0.791	0.993	0.758	0.958	0.764	0.797
P0AEI2	tRNA-2-methylthio-N(6)-dimethylallyladenosine synthase OS=Escherichia coli O6:H1 (strain CFT073 / ATCC 700928 / UPEC) GN=miaB PE=3 SV=1	474	53.629	5.34	76.8	50.9	45.9	51.5	0.663	0.598	0.67	1.011	1.12	1.108
P76014	PEP-dependent dihydroxyacetone kinase, ADP-binding subunit DhaL OS=Escherichia coli (strain K12) GN=dhaL PE=1 SV=3	210	22.617	5.41	26.3	37.7	24.8	21.4	1.434	0.943	0.813	0.567	0.863	1.521
P0ADA2	Acyl-CoA thioesterase I OS=Escherichia coli O6:H1 (strain CFT073 / ATCC 700928 / UPEC) GN=tesA PE=3 SV=1	208	23.607	7.58	285.1	319.4	305.7	359.5	1.12	1.072	1.261	1.125	1.176	1.045
A1AFY9	G/U mismatch-specific DNA glycosylase OS=Escherichia coli O1:K1 / APEC GN=mug PE=3 SV=1	168	18.662	9.07	10.2	6.9	20.8		0.675	2.041	0.01	0.01	0.01	0.331
P32681	Uncharacterized protein YjaH OS=Escherichia coli (strain K12) GN=yjaH PE=4 SV=1	231	26.301	6.93	73.7	45.2	41.8	45.8	0.613	0.568	0.621	1.014	1.094	1.08
B1IUN1	Peptidase E OS=Escherichia coli (strain ATCC 8739 / DSM 1576 / Crooks) GN=pepE PE=3 SV=1	229	24.555	6.02	66.3	21.2	20.1	29	0.32	0.303	0.437	1.365	1.444	1.058
P10371	1-(5-phosphoribosyl)-5-[(5-phosphoribosylamino)methylideneamino] imidazole-4-carboxamide isomerase OS=Escherichia coli (strain K12) GN=hisA PE=3 SV=2	245	26.017	5.11	150.5	147.4	127.2	145.2	0.98	0.845	0.965	0.985	1.141	1.159
P0AEN4	Cell division protein FtsL OS=Escherichia coli (strain K12) GN=ftsL PE=1 SV=1	121	13.618	6.79	28.8	34.2	37.6	32	1.188	1.304	1.111	0.936	0.852	0.911
P21361	Uncharacterized protein YciG OS=Escherichia coli (strain K12) GN=yciG PE=3 SV=1	59	5.999	9.88	835.6	369.7	506.6	350.3	0.442	0.606	0.419	0.947	0.691	0.73
P77504	Uncharacterized ABC transporter permease YbbP OS=Escherichia coli (strain K12) GN=ybbP PE=3 SV=1	804	89.275	9.31	148.6	283.2	150.4	203.9	1.906	1.012	1.372	0.72	1.355	1.883
P21363	Protein YciE OS=Escherichia coli (strain K12) GN=yciE PE=1 SV=1	168	18.949	5.03	79.1	140	70.2	129.1	1.77	0.887	1.632	0.922	1.839	1.994
B1XF08	1-deoxy-D-xylulose-5-phosphate synthase OS=Escherichia coli (strain K12 / DH10B) GN=dxs PE=3 SV=1	620	67.574	6.62	91.9	74.6	96.5	77.1	0.812	1.05	0.839	1.033	0.799	0.773
P09996	Uncharacterized protein YidB OS=Escherichia coli (strain K12) GN=yidB PE=4 SV=1	132	13.778	4.48	95.6	106.6	101.3	111.2	1.115	1.059	1.163	1.043	1.098	1.052
P0AG81	sn-glycerol-3-phosphate-binding periplasmic protein UgpB OS=Escherichia coli O157:H7 GN=ugpB PE=3 SV=1	438	48.418	6.73	107.5	131.6	112	154.9	1.224	1.042	1.441	1.177	1.382	1.174
P0AFW2	Ribosome modulation factor OS=Escherichia coli (strain K12) GN=rmf PE=1 SV=1	55	6.503	10.86	578.6	474.2	748.2	795.1	0.82	1.293	1.374	1.677	1.063	0.634
P16926	Cell shape-determining protein MreC OS=Escherichia coli (strain K12) GN=mreC PE=1 SV=1	367	39.506	8.41	46.4	49.5	55.4	38.2	1.067	1.195	0.823	0.772	0.689	0.893
P64586	Inner membrane protein YqjE OS=Escherichia coli O157:H7 GN=yqjE PE=3 SV=1	134	15.137	7.59	254.5	404	228.7	364.1	1.588	0.899	1.431	0.901	1.592	1.767
P0AA82	Cytosine permease OS=Escherichia coli (strain K12) GN=codB PE=1 SV=1	419	43.621	9.01	97.8	77.4	114.7	79.2	0.791	1.172	0.81	1.023	0.691	0.675
P0AET9	7-alpha-hydroxysteroid dehydrogenase OS=Escherichia coli O157:H7 GN=hdhA PE=3 SV=1	255	26.762	5.4	99.9	151.6	202.4	172.7	1.518	2.026	1.729	1.139	0.853	0.749
P42593	2,4-dienoyl-CoA reductase [NADPH] OS=Escherichia coli (strain K12) GN=fadH PE=1 SV=3	672	72.632	6.58	135.6	102.3	131.4	107.7	0.754	0.969	0.794	1.053	0.819	0.778
P07013	Primosomal replication protein N OS=Escherichia coli (strain K12) GN=priB PE=1 SV=3	104	11.435	8.24	79.1	57	67.3	56.1	0.72	0.85	0.709	0.984	0.833	0.847
P09148	Galactose-1-phosphate uridylyltransferase OS=Escherichia coli (strain K12) GN=galT PE=1 SV=2	348	39.621	6.47	58.1	66	76.1	53	1.135	1.309	0.913	0.804	0.697	0.867
P0ACV4	Lipopolysaccharide assembly protein A OS=Escherichia coli (strain K12) GN=lapA PE=1 SV=1	102	11.344	9.63	27.4	38.6	31	33.1	1.41	1.13	1.207	0.856	1.068	1.248
P77541	2-methylisocitrate lyase OS=Escherichia coli (strain K12) GN=prpB PE=1 SV=3	296	32.114	5.68	28.1	26.3	23.1	28.3	0.935	0.823	1.007	1.077	1.224	1.136
P46888	Universal stress protein C OS=Escherichia coli (strain K12) GN=uspC PE=2 SV=1	142	15.623	5.87	6.3	9.6	7.4	11	1.519	1.179	1.74	1.145	1.476	1.289
P07003	Pyruvate dehydrogenase [ubiquinone] OS=Escherichia coli (strain K12) GN=poxB PE=1 SV=1	572	61.972	6.28	191.8	213.9	142	175.8	1.115	0.74	0.916	0.822	1.238	1.506
P77791	Maltose O-acetyltransferase OS=Escherichia coli (strain K12) GN=maa PE=1 SV=3	183	20.083	6.67	91.5	65.1	81.3	83.3	0.712	0.888	0.91	1.278	1.025	0.801
B7N5F8	Cytochrome c-type biogenesis protein CcmE OS=Escherichia coli O17:K52:H18 (strain UMN026 / ExPEC) GN=ccmE PE=3 SV=1	159	17.687	6.8	131.2	176.2	155.4	146.9	1.343	1.184	1.12	0.834	0.946	1.134
P39366	Putative aminopeptidase SgcX OS=Escherichia coli (strain K12) GN=sgcX PE=3 SV=3	373	40.589	5.55	178.8	219.9	161.7	168	1.23	0.905	0.939	0.764	1.039	1.36
P0AF54	Inner membrane protein YjcH OS=Escherichia coli (strain K12) GN=yjcH PE=1 SV=1	104	11.664	7.43	104.7	159	103.9	194	1.519	0.992	1.853	1.22	1.867	1.531
P0ACD8	Hydrogenase-1 large chain OS=Escherichia coli (strain K12) GN=hyaB PE=1 SV=1	597	66.211	5.97	137.7	152.2	139.8	233.8	1.106	1.015	1.698	1.536	1.672	1.089
P0A8Y6	Sugar phosphatase YidA OS=Escherichia coli O6:H1 (strain CFT073 / ATCC 700928 / UPEC) GN=yidA PE=3 SV=1	270	29.702	5.26	235	257.8	345.6	430.4	1.097	1.47	1.831	1.67	1.245	0.746
P0AFU0	Inner membrane ABC transporter permease protein YejB OS=Escherichia coli (strain K12) GN=yejB PE=1 SV=1	364	40.335	8.25	25.8	27.9	20.6	24.8	1.081	0.799	0.959	0.887	1.201	1.354
P0ADC5	Lipoprotein-releasing system transmembrane protein LolC OS=Escherichia coli O157:H7 GN=lolC PE=3 SV=1	399	43.236	6.29	175.1	186.5	195.7	172.4	1.065	1.118	0.985	0.924	0.881	0.953
P0AFP4	Uncharacterized oxidoreductase YbbO OS=Escherichia coli (strain K12) GN=ybbO PE=3 SV=1	269	29.391	8.82	85.8	108.8	105.1	86.3	1.268	1.225	1.006	0.793	0.821	1.035
P41409	Pyrimidine-specific ribonucleoside hydrolase RihA OS=Escherichia coli (strain K12) GN=rihA PE=1 SV=2	311	33.801	4.97	390.5	370.5	336.5	389.7	0.949	0.862	0.998	1.052	1.158	1.101
P0AFS4	Dihydrofolate reductase FolM OS=Escherichia coli O157:H7 GN=folM PE=3 SV=1	240	26.332	7.99	271.9	350.6	270.4	256.2	1.289	0.995	0.942	0.731	0.947	1.296
P31828	Probable zinc protease PqqL OS=Escherichia coli (strain K12) GN=pqqL PE=3 SV=2	931	104.592	6.33	108	75.2	116.1	117.6	0.696	1.075	1.089	1.564	1.013	0.647
B1X8A2	Periplasmic nitrate reductase OS=Escherichia coli (strain K12 / DH10B) GN=napA PE=3 SV=1	828	92.983	8.03	47.7	53.1	57.4	51.6	1.114	1.204	1.082	0.972	0.899	0.925
P0AAC6	Modulator of FtsH protease YccA OS=Escherichia coli (strain K12) GN=yccA PE=1 SV=1	219	23.347	8.82	254.8	294.5	344.9	359.3	1.156	1.354	1.41	1.22	1.042	0.854
Q47146	Acyl-coenzyme A dehydrogenase OS=Escherichia coli (strain K12) GN=fadE PE=2 SV=2	814	89.168	8.09	36.9	26.9	31	25.1	0.728	0.839	0.68	0.935	0.811	0.867
B7L5J5	Transcriptional regulator SlyA OS=Escherichia coli (strain 55989 / EAEC) GN=slyA PE=3 SV=1	144	16.343	7.14	12.1	15.6	13.9	22.3	1.293	1.15	1.841	1.424	1.601	1.124
P0A7H7	Recombination protein RecR OS=Escherichia coli O6:H1 (strain CFT073 / ATCC 700928 / UPEC) GN=recR PE=3 SV=1	201	21.949	5.25	18.6	23	17.7	17.9	1.236	0.951	0.96	0.777	1.01	1.301
P09323	PTS system N-acetylglucosamine-specific EIICBA component OS=Escherichia coli (strain K12) GN=nagE PE=3 SV=1	648	68.303	6.16	24.6	19.4	42.4	18.2	0.788	1.722	0.74	0.94	0.43	0.457
P77739	Uncharacterized protein YniA OS=Escherichia coli (strain K12) GN=yniA PE=3 SV=1	286	32.438	5.15	49.7	38.5	52.4	56.2	0.775	1.055	1.131	1.46	1.073	0.735
P31455	Uncharacterized protein YidR OS=Escherichia coli (strain K12) GN=yidR PE=4 SV=4	415	46.158	6.28	41.9	57.7	40.9	40.8	1.376	0.976	0.975	0.708	0.999	1.41
P0AAU2	Uncharacterized protein YbfA OS=Escherichia coli (strain K12) GN=ybfA PE=4 SV=1	68	8.269	9.41	115.6	137.3	171.3	154	1.188	1.481	1.332	1.122	0.899	0.802
P39280	L-lysine 2,3-aminomutase OS=Escherichia coli (strain K12) GN=epmB PE=1 SV=1	342	38.725	6.6	13.6	12.6	14.8	12.4	0.927	1.085	0.91	0.982	0.839	0.855
P23898	Probable endopeptidase NlpC OS=Escherichia coli (strain K12) GN=nlpC PE=3 SV=1	154	17.272	9.25	10.7	14	11.5	5.7	1.309	1.076	0.529	0.404	0.492	1.217
P0A9N4	Pyruvate formate-lyase 1-activating enzyme OS=Escherichia coli (strain K12) GN=pflA PE=1 SV=2	246	28.186	6.46	132.9	172	127.2	128.5	1.294	0.957	0.967	0.748	1.01	1.352
P00805	L-asparaginase 2 OS=Escherichia coli (strain K12) GN=ansB PE=1 SV=2	348	36.828	6.38	46.3	49.8	35.8	42.6	1.077	0.773	0.92	0.855	1.191	1.393
P21345	Proton/glutamate-aspartate symporter OS=Escherichia coli (strain K12) GN=gltP PE=1 SV=2	437	47.129	8.47	76.7	82.8	115.2	139	1.079	1.502	1.812	1.679	1.207	0.719
P75949	Beta-hexosaminidase OS=Escherichia coli (strain K12) GN=nagZ PE=1 SV=1	341	37.571	6.29	24	20.9	36	26.2	0.871	1.5	1.09	1.252	0.727	0.581
P0ADN7	Uncharacterized lipoprotein YifL OS=Escherichia coli O6:H1 (strain CFT073 / ATCC 700928 / UPEC) GN=yifL PE=4 SV=1	67	7.173	8.79	171.4	157.7	174.5	191	0.92	1.018	1.114	1.211	1.094	0.904
P0A7Q6	50S ribosomal protein L36 OS=Escherichia coli (strain K12) GN=rpmJ PE=1 SV=1	38	4.361	10.68	477.9	273.4	538.5	385.3	0.572	1.127	0.806	1.409	0.716	0.508
P15770	Shikimate dehydrogenase (NADP(+)) OS=Escherichia coli (strain K12) GN=aroE PE=1 SV=1	272	29.395	5.58	171.3	156.3	219.3	143.6	0.913	1.28	0.838	0.919	0.655	0.713
P0AG82	Phosphate-binding protein PstS OS=Escherichia coli (strain K12) GN=pstS PE=1 SV=1	346	37.001	8.47	796.5	641	816.8	503.6	0.805	1.025	0.632	0.786	0.617	0.785
P76149	Succinate semialdehyde dehydrogenase [NAD(P)+] Sad OS=Escherichia coli (strain K12) GN=sad PE=1 SV=2	462	49.686	5.63	215.7	144.4	301.9	192.2	0.669	1.4	0.891	1.331	0.637	0.478
A8A2T4	Oxygen-dependent coproporphyrinogen-III oxidase OS=Escherichia coli O9:H4 (strain HS) GN=hemF PE=3 SV=1	299	34.301	6.39	136.1	131.4	127.6	101	0.966	0.938	0.742	0.768	0.791	1.03
P00893	Acetolactate synthase isozyme 3 large subunit OS=Escherichia coli (strain K12) GN=ilvI PE=1 SV=2	574	62.944	6.33	18	15.8	20.5	24	0.876	1.139	1.336	1.526	1.173	0.769
P0AF32	Respiratory nitrate reductase 2 gamma chain OS=Escherichia coli (strain K12) GN=narV PE=1 SV=1	226	26.001	9.88	14.7	34.3	19	21.4	2.335	1.295	1.455	0.623	1.124	1.803
P0AF29	Nitrate/nitrite response regulator protein NarL OS=Escherichia coli O6:H1 (strain CFT073 / ATCC 700928 / UPEC) GN=narL PE=3 SV=1	216	23.912	6.07	384.2	410.5	441.1	400.7	1.068	1.148	1.043	0.976	0.908	0.931
P0AA58	Protein YobA OS=Escherichia coli O6:H1 (strain CFT073 / ATCC 700928 / UPEC) GN=yobA PE=3 SV=1	124	13.402	9.48	194.7	170.9	205.8	213.9	0.878	1.057	1.099	1.252	1.04	0.831
P0A8A3	Probable transcriptional regulatory protein YeeN OS=Escherichia coli O6:H1 (strain CFT073 / ATCC 700928 / UPEC) GN=yeeN PE=3 SV=1	238	25.851	4.82	55.4	57.9	73.4	62.2	1.045	1.326	1.123	1.075	0.847	0.788
C4ZU94	Lipopolysaccharide core heptose(II)-phosphate phosphatase OS=Escherichia coli (strain K12 / MC4100 / BW2952) GN=ais PE=3 SV=1	200	22.243	9.03	215.8	110.8	51.7	67.9	0.513	0.239	0.315	0.613	1.314	2.144
P32125	Molybdopterin-guanine dinucleotide biosynthesis adapter protein OS=Escherichia coli (strain K12) GN=mobB PE=1 SV=3	175	19.351	5.59	56.5	47.3	67.1	53.8	0.837	1.187	0.951	1.137	0.802	0.705
A1AAT4	UPF0283 membrane protein YcjF OS=Escherichia coli O1:K1 / APEC GN=ycjF PE=3 SV=1	353	39.367	8.57	17.8	20.1	17.5	13.8	1.128	0.982	0.775	0.687	0.789	1.149
P0AG78	Sulfate-binding protein OS=Escherichia coli (strain K12) GN=sbp PE=1 SV=1	329	36.637	7.15	196.2	142.9	228.5	151	0.728	1.165	0.77	1.057	0.661	0.625
B6I4M3	UPF0761 membrane protein YihY OS=Escherichia coli (strain SE11) GN=yihY PE=3 SV=1	290	32.818	8.91	43.8	27.7	31	19.3	0.632	0.707	0.44	0.697	0.622	0.893
P76251	D-malate dehydrogenase [decarboxylating] OS=Escherichia coli (strain K12) GN=dmlA PE=1 SV=1	361	40.289	5.47	123	190.2	103.6	123.6	1.546	0.842	1.005	0.65	1.193	1.836
P0AFN2	Phage shock protein C OS=Escherichia coli (strain K12) GN=pspC PE=1 SV=1	119	13.508	6.7	281.5	290.1	270.4	334.2	1.031	0.961	1.187	1.152	1.236	1.073
P31142	3-mercaptopyruvate sulfurtransferase OS=Escherichia coli (strain K12) GN=sseA PE=1 SV=3	281	30.793	4.69	192.8	218.3	274.2	299.4	1.132	1.422	1.553	1.371	1.092	0.796
P0AFI5	D-alanyl-D-alanine endopeptidase OS=Escherichia coli (strain K12) GN=pbpG PE=1 SV=2	310	33.866	9.94	12.3	11.8	16.6	21.9	0.959	1.352	1.783	1.86	1.318	0.709
B7NKY7	UPF0253 protein YaeP OS=Escherichia coli O7:K1 (strain IAI39 / ExPEC) GN=yaeP PE=3 SV=1	66	7.21	4.56	134.1	206.9	136.7	262.6	1.543	1.02	1.958	1.269	1.92	1.513
P76341	5-hydroxyisourate hydrolase OS=Escherichia coli (strain K12) GN=hiuH PE=1 SV=1	137	15.45	9.11	59.4	60	79.3	55	1.01	1.335	0.926	0.916	0.693	0.757
C4ZXF6	Xylose isomerase OS=Escherichia coli (strain K12 / MC4100 / BW2952) GN=xylA PE=3 SV=1	440	49.711	6.16	36.2	46.8	67.2	361.1	1.293	1.855	9.974	7.713	5.376	0.697
P37147	UPF0716 protein FxsA OS=Escherichia coli (strain K12) GN=fxsA PE=1 SV=2	158	17.68	8.47	561.3	642.5	572.3	547.6	1.145	1.02	0.976	0.852	0.957	1.123
P64499	Uncharacterized protein YebO OS=Escherichia coli (strain K12) GN=yebO PE=4 SV=1	95	10.786	5.01	37.5	22.3	33.9	17.2	0.595	0.904	0.457	0.769	0.506	0.658
P33607	NADH-quinone oxidoreductase subunit L OS=Escherichia coli (strain K12) GN=nuoL PE=1 SV=2	613	66.394	8.24	66	83.6	101.1	55.3	1.266	1.531	0.839	0.662	0.548	0.827
P46855	Uncharacterized protein YhhZ OS=Escherichia coli (strain K12) GN=yhhZ PE=3 SV=1	392	44.204	8.75	363.4	155.5	376.5	194.3	0.428	1.036	0.535	1.25	0.516	0.413
A8A6E6	Small heat shock protein IbpB OS=Escherichia coli O9:H4 (strain HS) GN=ibpB PE=3 SV=1	142	16.083	5.29	99.2	975.2	86.7	399.3	9.831	0.874	4.025	0.409	4.603	11.245
P37685	Aldehyde dehydrogenase B OS=Escherichia coli (strain K12) GN=aldB PE=1 SV=2	512	56.27	5.64	25.1	23.1	26.6	18.4	0.921	1.059	0.733	0.796	0.692	0.87
B1X8R0	Macrodomain Ter protein OS=Escherichia coli (strain K12 / DH10B) GN=matP PE=3 SV=1	150	17.682	9.52	73.3	101.4	91.9	113.9	1.384	1.253	1.553	1.122	1.24	1.104
P77499	Probable ATP-dependent transporter SufC OS=Escherichia coli (strain K12) GN=sufC PE=1 SV=1	248	27.565	4.98	55.7	35.5	50.4	48.1	0.637	0.905	0.863	1.355	0.954	0.704
P0AA61	Inner membrane protein YghB OS=Escherichia coli O6:H1 (strain CFT073 / ATCC 700928 / UPEC) GN=yghB PE=3 SV=1	219	24.118	9.39	21.1	38.4	17.6	18	1.82	0.833	0.855	0.47	1.026	2.185
P27431	50S ribosomal protein L16 arginine hydroxylase OS=Escherichia coli (strain K12) GN=ycfD PE=1 SV=2	373	42.552	4.83	79.5	166.9	114.1	121.5	2.1	1.436	1.528	0.728	1.064	1.463
P39408	Uncharacterized metal-dependent hydrolase YjjV OS=Escherichia coli (strain K12) GN=yjjV PE=1 SV=2	259	28.891	6.62	87	82	85.4	104.5	0.942	0.981	1.201	1.275	1.224	0.96
P33221	Phosphoribosylglycinamide formyltransferase 2 OS=Escherichia coli (strain K12) GN=purT PE=1 SV=3	392	42.407	5.71	153.8	234.1	188.3	155.6	1.522	1.224	1.012	0.665	0.826	1.243
A7ZP93	NADH-quinone oxidoreductase subunit K OS=Escherichia coli O139:H28 (strain E24377A / ETEC) GN=nuoK PE=3 SV=1	100	10.838	8.84	81.7	166.6	84.8	74.6	2.039	1.039	0.913	0.448	0.879	1.963
P0ACU3	HTH-type transcriptional regulator RutR OS=Escherichia coli O6:H1 (strain CFT073 / ATCC 700928 / UPEC) GN=rutR PE=3 SV=1	212	23.673	8.88	5	11.4	2.4		2.288	0.481	0.01	0.01	0.01	4.755
C4ZTU8	UPF0259 membrane protein YciC OS=Escherichia coli (strain K12 / MC4100 / BW2952) GN=yciC PE=3 SV=1	247	26.402	9.99	725.6	844.3	528.5	632.1	1.164	0.728	0.871	0.749	1.196	1.597
P76545	Uncharacterized protein YffN OS=Escherichia coli (strain K12) GN=yffN PE=4 SV=2	122	13.769	4.83	189.9	200.3	127.5	97.1	1.055	0.672	0.511	0.485	0.761	1.571
P63179	23S rRNA (guanosine-2'-O-)-methyltransferase RlmB OS=Escherichia coli O157:H7 GN=rlmB PE=3 SV=1	243	26.54	6.64	17.6	12.6	20.2	13.6	0.716	1.147	0.774	1.08	0.674	0.624
P23930	Apolipoprotein N-acyltransferase OS=Escherichia coli (strain K12) GN=lnt PE=1 SV=1	512	57.029	9.41	49.4	63.5	56.5	47.2	1.286	1.144	0.956	0.743	0.836	1.124
P31801	Sodium-potassium/proton antiporter ChaA OS=Escherichia coli (strain K12) GN=chaA PE=1 SV=1	366	39.143	6.65	47.2	57.8	52.2	117.2	1.224	1.106	2.484	2.029	2.246	1.107
P0A6J8	D-alanine--D-alanine ligase A OS=Escherichia coli (strain K12) GN=ddlA PE=3 SV=1	364	39.291	5.19	76.7	76.3	83.8	61.9	0.995	1.093	0.807	0.811	0.738	0.911
P0A6A7	3-isopropylmalate dehydratase large subunit OS=Escherichia coli O6:H1 (strain CFT073 / ATCC 700928 / UPEC) GN=leuC PE=3 SV=2	466	49.85	6.32	61.6	97.7	75.5	67.4	1.586	1.226	1.094	0.689	0.892	1.294
P22525	Probable L,D-transpeptidase YcbB OS=Escherichia coli (strain K12) GN=ycbB PE=3 SV=2	615	67.77	8.48	177.5	126.9	183.7	81.2	0.715	1.035	0.457	0.64	0.442	0.691
P32177	Sulfurtransferase FdhD OS=Escherichia coli (strain K12) GN=fdhD PE=1 SV=1	277	30.541	6.43	19.9	25.7	21.7	11	1.291	1.088	0.551	0.427	0.506	1.186
Q1R7B9	Cell division protein ZapA OS=Escherichia coli (strain UTI89 / UPEC) GN=zapA PE=3 SV=1	109	12.586	5.25	346	485.1	433.9	392	1.402	1.254	1.133	0.808	0.904	1.118
P0C038	UPF0345 protein YaiE OS=Escherichia coli O6:H1 (strain CFT073 / ATCC 700928 / UPEC) GN=yaiE PE=3 SV=1	94	10.228	4.5	216.5	374.8	224.7	276	1.731	1.038	1.275	0.736	1.228	1.668
P77712	Long-chain acyl-CoA thioesterase FadM OS=Escherichia coli (strain K12) GN=fadM PE=1 SV=1	132	15.079	5.48	106.9	100.5	118.3	109.1	0.94	1.107	1.021	1.085	0.922	0.849
B1LNC2	UPF0370 protein YpfN OS=Escherichia coli (strain SMS-3-5 / SECEC) GN=ypfN PE=3 SV=1	66	8.066	8.41	109.4	165.3	131.6	97.4	1.511	1.203	0.891	0.589	0.74	1.256
P09394	Glycerophosphoryl diester phosphodiesterase OS=Escherichia coli (strain K12) GN=glpQ PE=1 SV=2	358	40.817	5.6	83.1	89.2	65.6	90.2	1.073	0.789	1.085	1.011	1.375	1.36
P23886	ATP-binding/permease protein CydC OS=Escherichia coli (strain K12) GN=cydC PE=3 SV=2	573	62.881	8.66	23.3	27.8	19	23.5	1.192	0.817	1.009	0.846	1.235	1.459
P28629	Biodegradative arginine decarboxylase OS=Escherichia coli (strain K12) GN=adiA PE=1 SV=1	755	84.371	5.31	25.5	50.3	25.4	40.3	1.973	0.997	1.581	0.801	1.586	1.979
P06129	Vitamin B12 transporter BtuB OS=Escherichia coli (strain K12) GN=btuB PE=1 SV=2	614	68.365	5.49	41.8	42	51.1	44.6	1.005	1.221	1.066	1.06	0.873	0.823
Q47150	Antitoxin DinJ OS=Escherichia coli (strain K12) GN=dinJ PE=1 SV=1	86	9.4	5.48	14.5	14.9	18	13.6	1.031	1.241	0.939	0.911	0.757	0.83
B1X976	Orotate phosphoribosyltransferase OS=Escherichia coli (strain K12 / DH10B) GN=pyrE PE=3 SV=1	213	23.552	5.48	189.1	101.4	118.3	103.1	0.536	0.626	0.545	1.016	0.871	0.857
B1XDW8	Peptide methionine sulfoxide reductase MsrA OS=Escherichia coli (strain K12 / DH10B) GN=msrA PE=3 SV=1	212	23.3	5.19	21	23.2	21.6	32.9	1.106	1.026	1.566	1.416	1.526	1.078
P75801	Putative lipoprotein YliF OS=Escherichia coli (strain K12) GN=yliF PE=4 SV=1	442	49.841	8.09	20.2	15.9	17.9	16.1	0.786	0.886	0.797	1.013	0.899	0.887
P21151	3-ketoacyl-CoA thiolase OS=Escherichia coli (strain K12) GN=fadA PE=1 SV=3	387	40.85	6.8	49.1	61.3	46.9	49	1.248	0.955	0.998	0.799	1.045	1.308
P23538	Phosphoenolpyruvate synthase OS=Escherichia coli (strain K12) GN=ppsA PE=1 SV=5	792	87.38	5.06	66.1	61.2	60.7	51.3	0.925	0.918	0.776	0.838	0.845	1.008
P22106	Asparagine synthetase B [glutamine-hydrolyzing] OS=Escherichia coli (strain K12) GN=asnB PE=1 SV=3	554	62.619	5.87	115.7	92.1	104.8	91.2	0.796	0.906	0.789	0.991	0.87	0.879
P0AA37	Ribosomal large subunit pseudouridine synthase A OS=Escherichia coli (strain K12) GN=rluA PE=1 SV=2	219	24.845	8.05	237.5	374.1	338.2	248.4	1.575	1.424	1.046	0.664	0.734	1.106
P37645	Uncharacterized protein YhjG OS=Escherichia coli (strain K12) GN=yhjG PE=4 SV=3	686	74.411	8.6	102.4	105.2	88.3	109.4	1.027	0.862	1.069	1.041	1.24	1.191
P76237	Putative diguanylate cyclase YeaJ OS=Escherichia coli (strain K12) GN=yeaJ PE=1 SV=2	496	56.567	6.9	75.6	171.3	93.2	64.4	2.265	1.233	0.851	0.376	0.69	1.837
P0AFE9	NADH-quinone oxidoreductase subunit M OS=Escherichia coli O157:H7 GN=nuoM PE=3 SV=1	509	56.487	8.48	157.9	207.2	243.2	133.5	1.312	1.54	0.845	0.644	0.549	0.852
P0A9Y0	Cold shock protein CspA OS=Escherichia coli O6:H1 (strain CFT073 / ATCC 700928 / UPEC) GN=cspA PE=3 SV=2	70	7.399	5.95	132.3	138.6	157.3	122.7	1.047	1.189	0.928	0.886	0.78	0.881
P0ABZ5	3-deoxy-D-manno-octulosonate 8-phosphate phosphatase KdsC OS=Escherichia coli O157:H7 GN=kdsC PE=3 SV=1	188	19.985	5.11	17.3	20.4	15.7	9.5	1.181	0.907	0.552	0.467	0.608	1.302
P27247	Phosphate acyltransferase OS=Escherichia coli (strain K12) GN=plsX PE=1 SV=2	356	38.19	9.17	26.3	29.3	28.2	26.7	1.114	1.074	1.015	0.911	0.945	1.037
O32583	Sulfur carrier protein ThiS OS=Escherichia coli (strain K12) GN=thiS PE=1 SV=1	66	7.307	4.55	14.7	13.5	13.9	8	0.921	0.947	0.541	0.588	0.572	0.973
P76112	N-acyltransferase YncA OS=Escherichia coli (strain K12) GN=yncA PE=1 SV=1	172	19.236	6.33	38	30.1	21.6	29.4	0.793	0.567	0.772	0.975	1.362	1.398
C4ZYY4	tRNA modification GTPase MnmE OS=Escherichia coli (strain K12 / MC4100 / BW2952) GN=mnmE PE=3 SV=1	454	49.201	5.02	6	43.2	4	6	7.199	0.663	1.002	0.139	1.512	10.865
C4ZQM8	Putative mannosyl-3-phosphoglycerate phosphatase OS=Escherichia coli (strain K12 / MC4100 / BW2952) GN=BWG_1759 PE=3 SV=1	271	30.42	5.08	70	83.5	75.2	104.9	1.192	1.075	1.498	1.256	1.394	1.11
B1IYZ9	Multidrug resistance protein MdtB OS=Escherichia coli (strain ATCC 8739 / DSM 1576 / Crooks) GN=mdtB PE=2 SV=1	1040	112.007	5.48	40.5	42.7	39.1	43.3	1.055	0.966	1.07	1.014	1.107	1.092
B8LFD6	Beta-galactosidase OS=Escherichia coli (strain K12) GN=lacZ PE=3 SV=1	1024	116.409	5.5	181.9	199.5	172.5	159.1	1.097	0.948	0.875	0.798	0.922	1.156
P28224	Membrane-bound lysozyme inhibitor of C-type lysozyme OS=Escherichia coli (strain K12) GN=mliC PE=1 SV=2	109	12.559	8.28	77.4	84.1	79.8	73.6	1.086	1.031	0.95	0.875	0.921	1.053
P0A8A0	Probable transcriptional regulatory protein YebC OS=Escherichia coli (strain K12) GN=yebC PE=1 SV=1	246	26.406	4.88	270.8	278.9	485.5	369.2	1.03	1.793	1.363	1.324	0.76	0.574
P75874	Uncharacterized protein YccU OS=Escherichia coli (strain K12) GN=yccU PE=1 SV=2	137	14.692	7.34	16.8	14.9	20.4	11.5	0.889	1.214	0.684	0.769	0.563	0.732
P76176	Uncharacterized serine protease YdgD OS=Escherichia coli (strain K12) GN=ydgD PE=3 SV=1	273	29.259	6.23	261	276.1	272	366.7	1.058	1.042	1.405	1.328	1.348	1.015
P0ABP7	Protein DedA OS=Escherichia coli O157:H7 GN=dedA PE=3 SV=1	219	24.494	8.6	44.1	59.8	49.5	52.2	1.355	1.122	1.183	0.873	1.054	1.208
P28861	Ferredoxin--NADP reductase OS=Escherichia coli (strain K12) GN=fpr PE=1 SV=4	248	27.733	6.65	148.5	188.5	147.3	212.4	1.27	0.992	1.43	1.126	1.442	1.28
P03023	Lactose operon repressor OS=Escherichia coli (strain K12) GN=lacI PE=1 SV=3	360	38.566	6.89	93.7	67.2	98.3	127.1	0.718	1.05	1.357	1.891	1.293	0.684
P69680	Ammonia channel OS=Escherichia coli O157:H7 GN=amtB PE=3 SV=1	428	44.485	7.15	84.7	331.9	80.6	318.1	3.918	0.951	3.756	0.958	3.949	4.12
P31064	UPF0394 inner membrane protein YedE OS=Escherichia coli (strain K12) GN=yedE PE=1 SV=1	401	44.399	10.04	92.8	161.3	138	106.3	1.739	1.487	1.145	0.659	0.77	1.169
P0ABE5	Cytochrome b561 OS=Escherichia coli (strain K12) GN=cybB PE=1 SV=1	176	20.273	9.94	19.9	27.9	29.5	29.7	1.402	1.483	1.493	1.065	1.007	0.946
P77721	Uncharacterized HTH-type transcriptional regulator YdjF OS=Escherichia coli (strain K12) GN=ydjF PE=4 SV=1	252	28.244	7.03	245.4	199	353.1	186.9	0.811	1.439	0.762	0.939	0.529	0.564
P10423	Alkaline phosphatase isozyme conversion protein OS=Escherichia coli (strain K12) GN=iap PE=3 SV=1	345	37.896	9.07	42.1	36.3	43.9	27.4	0.862	1.044	0.651	0.755	0.624	0.826
P76551	Ethanolamine utilization protein EutA OS=Escherichia coli (strain K12) GN=eutA PE=3 SV=1	467	49.568	5.67	256.4	273.4	232.1	249.8	1.066	0.905	0.974	0.914	1.076	1.178
B5YYC1	4-hydroxy-3-methylbut-2-enyl diphosphate reductase OS=Escherichia coli O157:H7 (strain EC4115 / EHEC) GN=ispH PE=3 SV=1	316	34.753	5.3	3.5	3.6	6.3	5.5	1.034	1.793	1.566	1.515	0.873	0.577
B7NT60	50S ribosomal protein L35 OS=Escherichia coli O7:K1 (strain IAI39 / ExPEC) GN=rpmI PE=3 SV=1	65	7.284	11.78	30.6	22.2	33.2	32.4	0.725	1.084	1.057	1.459	0.976	0.669
P32701	Uncharacterized membrane protein YjcC OS=Escherichia coli (strain K12) GN=yjcC PE=1 SV=2	528	60.763	8.4	405.7	382.2	373.1	417.5	0.942	0.92	1.029	1.092	1.119	1.024
P75777	UPF0194 membrane protein YbhG OS=Escherichia coli (strain K12) GN=ybhG PE=3 SV=1	332	36.394	5.6	183.7	311.8	222.7	221.7	1.697	1.212	1.207	0.711	0.995	1.4
P00561	Bifunctional aspartokinase/homoserine dehydrogenase 1 OS=Escherichia coli (strain K12) GN=thrA PE=1 SV=2	820	89.064	5.68	18.5	14.7	25.1	9.5	0.795	1.357	0.516	0.649	0.38	0.586
P16681	Protein PhnB OS=Escherichia coli (strain K12) GN=phnB PE=4 SV=1	147	16.161	5.2	61.8	83.6	58.5	84.5	1.353	0.946	1.368	1.011	1.445	1.429
P0A8Z1	Acyl-CoA thioester hydrolase YciA OS=Escherichia coli O6:H1 (strain CFT073 / ATCC 700928 / UPEC) GN=yciA PE=3 SV=1	132	14.221	7.88	328.5	355.6	292.7	259.9	1.082	0.891	0.791	0.731	0.888	1.215
P00895	Anthranilate synthase component 1 OS=Escherichia coli (strain K12) GN=trpE PE=1 SV=2	520	57.458	5.52	32.9	33.3	29.7	25.3	1.011	0.903	0.769	0.76	0.851	1.12
C4ZVN3	3-ketoacyl-CoA thiolase OS=Escherichia coli (strain K12 / MC4100 / BW2952) GN=fadI PE=3 SV=1	436	46.501	8.4	15	11.1	19.1	10.8	0.739	1.276	0.719	0.973	0.563	0.579
P76330	Probable diguanylate cyclase YedQ OS=Escherichia coli (strain K12) GN=yedQ PE=2 SV=2	564	64.243	7.21	14.9	23.3	13	18.2	1.567	0.871	1.222	0.78	1.404	1.8
P0ABI4	Magnesium transport protein CorA OS=Escherichia coli (strain K12) GN=corA PE=1 SV=1	316	36.567	4.73	71.8	126.4	86.7	103.4	1.761	1.208	1.441	0.818	1.193	1.458
P76223	Protein YnjB OS=Escherichia coli (strain K12) GN=ynjB PE=1 SV=2	388	42.818	6.3	10.5	13.5	9.7	17.3	1.29	0.927	1.65	1.28	1.781	1.392
C4ZT68	Lipoate-protein ligase A OS=Escherichia coli (strain K12 / MC4100 / BW2952) GN=lplA PE=3 SV=1	338	37.902	6.02	17.1	12.1	8.4	2.7	0.71	0.489	0.155	0.218	0.317	1.451
P0AEZ5	Septum site-determining protein MinD OS=Escherichia coli O157:H7 GN=minD PE=3 SV=2	270	29.596	5.38	351.3	152.7	450.9	307.8	0.435	1.284	0.876	2.016	0.683	0.339
P43340	Uncharacterized NAD(P)H oxidoreductase YcaK OS=Escherichia coli (strain K12) GN=ycaK PE=3 SV=2	196	23.021	5.41	22.5	27.7	9.2	27.2	1.23	0.409	1.21	0.984	2.958	3.005
P46119	Uncharacterized protein YbjC OS=Escherichia coli (strain K12) GN=ybjC PE=4 SV=1	95	10.514	9.41	92.8	82.7	102.4	77.3	0.891	1.104	0.833	0.935	0.754	0.807
B1IX96	D-serine dehydratase OS=Escherichia coli (strain ATCC 8739 / DSM 1576 / Crooks) GN=dsdA PE=3 SV=1	442	47.87	5.91	35.2	36.5	23.4	24.8	1.038	0.666	0.703	0.677	1.056	1.559
P0ABQ2	2-hydroxy-3-oxopropionate reductase OS=Escherichia coli (strain K12) GN=garR PE=1 SV=1	294	30.408	5.9	40.3	43.2	42.5	50.6	1.072	1.054	1.255	1.171	1.191	1.017
P67660	Uncharacterized HTH-type transcriptional regulator YhaJ OS=Escherichia coli (strain K12) GN=yhaJ PE=3 SV=1	298	33.236	6.44	173.6	279.9	187.1	183.9	1.613	1.078	1.059	0.657	0.983	1.497
P37047	Carbohydrate diacid regulator OS=Escherichia coli (strain K12) GN=cdaR PE=1 SV=2	385	43.66	6.76	73.2	30.2	139.2	30.4	0.413	1.902	0.415	1.006	0.218	0.217
P0AD08	Uncharacterized protein YecF OS=Escherichia coli O6:H1 (strain CFT073 / ATCC 700928 / UPEC) GN=yecF PE=4 SV=1	74	8.233	5.31	35.7	26	27.6	9.2	0.729	0.774	0.258	0.353	0.333	0.943
B7UN03	UPF0434 protein YcaR OS=Escherichia coli O127:H6 (strain E2348/69 / EPEC) GN=ycaR PE=3 SV=1	60	6.851	5.01	38.8	80.4	30.1	69.3	2.073	0.777	1.786	0.862	2.3	2.67
B1XEI5	tRNA-modifying protein YgfZ OS=Escherichia coli (strain K12 / DH10B) GN=ygfZ PE=3 SV=1	326	36.071	5.27	35.3	65.7	49	69.8	1.862	1.387	1.979	1.063	1.426	1.342
B7UIE6	UDP-3-O-[3-hydroxymyristoyl] N-acetylglucosamine deacetylase OS=Escherichia coli O127:H6 (strain E2348/69 / EPEC) GN=lpxC PE=3 SV=1	305	33.934	5.86	80	90.7	102.7	77.8	1.134	1.284	0.972	0.858	0.757	0.883
P30748	Molybdopterin synthase sulfur carrier subunit OS=Escherichia coli (strain K12) GN=moaD PE=1 SV=2	81	8.752	4.56	123.4	223.2	119.6	258.7	1.809	0.969	2.096	1.159	2.163	1.867
P33913	Uncharacterized protein YejA OS=Escherichia coli (strain K12) GN=yejA PE=3 SV=3	604	69.625	8.7	59.5	65.3	103.8	76.4	1.097	1.744	1.284	1.171	0.736	0.629
P0AFK2	Nicotinamide riboside transporter PnuC OS=Escherichia coli (strain K12) GN=pnuC PE=1 SV=1	239	26.978	7.24	141.6	393.8	156.6	256.9	2.781	1.106	1.814	0.652	1.64	2.514
P0AB65	Acylphosphatase OS=Escherichia coli (strain K12) GN=yccX PE=1 SV=1	92	10.293	8.5	119	192.6	130.1	158.3	1.619	1.094	1.33	0.822	1.216	1.48
P07623	Homoserine O-succinyltransferase OS=Escherichia coli (strain K12) GN=metA PE=1 SV=4	309	35.705	5.22	31.4	26	57	14.7	0.829	1.816	0.467	0.564	0.257	0.457
P0A8G3	Uronate isomerase OS=Escherichia coli (strain K12) GN=uxaC PE=2 SV=1	470	53.953	5.71	249.1	329.1	164.1	226	1.321	0.659	0.907	0.687	1.377	2.005
P37773	UDP-N-acetylmuramate--L-alanyl-gamma-D-glutamyl-meso-2,6-diaminoheptandioate ligase OS=Escherichia coli (strain K12) GN=mpl PE=1 SV=3	457	49.842	5.88	53.9	59.2	121.3	69.1	1.098	2.25	1.283	1.168	0.57	0.488
P30871	Inorganic triphosphatase OS=Escherichia coli (strain K12) GN=ygiF PE=1 SV=1	433	48.359	6.13	15.7	19.6	16.1	17.5	1.249	1.026	1.115	0.893	1.086	1.217
P11880	UDP-N-acetylmuramoyl-tripeptide--D-alanyl-D-alanine ligase OS=Escherichia coli (strain K12) GN=murF PE=1 SV=2	452	47.418	5.44	145.4	118.3	177.4	132.8	0.813	1.22	0.913	1.123	0.748	0.666
P76172	Uncharacterized protein YnfD OS=Escherichia coli (strain K12) GN=ynfD PE=1 SV=2	101	10.47	4.94	102.1	197.3	105.8	177	1.932	1.036	1.734	0.897	1.673	1.865
P0A9G8	Transcriptional regulator ModE OS=Escherichia coli (strain K12) GN=modE PE=1 SV=1	262	28.264	5.44	127	110.2	144	131.7	0.868	1.134	1.037	1.195	0.915	0.766
P0A9I3	Glycine cleavage system transcriptional repressor OS=Escherichia coli (strain K12) GN=gcvR PE=1 SV=2	190	20.755	5.68	6.8	10.4	12.9	10.8	1.528	1.892	1.586	1.038	0.838	0.807
P46133	p-aminobenzoyl-glutamate transport protein OS=Escherichia coli (strain K12) GN=abgT PE=1 SV=3	508	54.85	9.2	39.3	48.8	45.5	55.5	1.242	1.158	1.413	1.138	1.22	1.072
P0AFU8	Riboflavin synthase OS=Escherichia coli (strain K12) GN=ribC PE=1 SV=1	213	23.43	5.99	225	328.7	289.8	308.5	1.461	1.288	1.371	0.939	1.065	1.134
P0A9G4	HTH-type transcriptional regulator CueR OS=Escherichia coli (strain K12) GN=cueR PE=1 SV=1	135	15.226	6.09	58	55.3	64.2	50.7	0.954	1.108	0.875	0.917	0.79	0.861
P16095	L-serine dehydratase 1 OS=Escherichia coli (strain K12) GN=sdaA PE=1 SV=3	454	48.875	5.34	20.5	45.1	21.3	41.4	2.198	1.041	2.018	0.918	1.939	2.111
P41069	Protein TraV OS=Escherichia coli (strain K12) GN=traV PE=1 SV=1	171	18.577	9.17	93.2	34.6	18.7	22.3	0.371	0.201	0.239	0.645	1.19	1.845
P39293	Uncharacterized protein YjfK OS=Escherichia coli (strain K12) GN=yjfK PE=4 SV=1	219	24.993	4.65	140.5	190.5	157.3	191	1.356	1.12	1.359	1.002	1.214	1.211
Q1RAW1	Uncharacterized protein YobH OS=Escherichia coli (strain UTI89 / UPEC) GN=yobH PE=4 SV=1	79	8.509	9.42	224	213.9	213.2	193.6	0.955	0.952	0.864	0.905	0.908	1.003
P19319	Respiratory nitrate reductase 2 alpha chain OS=Escherichia coli (strain K12) GN=narZ PE=1 SV=5	1246	140.138	6.67	144.7	255.9	123.3	160.2	1.768	0.852	1.107	0.626	1.299	2.075
P52645	Uncharacterized protein YdbH OS=Escherichia coli (strain K12) GN=ydbH PE=4 SV=2	879	96.774	6.01	3.2	10.7	7	5.8	3.356	2.19	1.823	0.543	0.832	1.532
P0ABH9	ATP-dependent Clp protease ATP-binding subunit ClpA OS=Escherichia coli (strain K12) GN=clpA PE=1 SV=1	758	84.155	6.32	124.8	96.5	181.9	136.5	0.774	1.458	1.094	1.414	0.75	0.531
P0AET0	Acid stress chaperone HdeA OS=Escherichia coli O157:H7 GN=hdeA PE=3 SV=1	110	11.85	5.25	35.2	47	34.3	77.1	1.337	0.975	2.19	1.639	2.247	1.371
P0AD41	Uncharacterized protein YpeB OS=Escherichia coli O157:H7 GN=ypeB PE=4 SV=1	72	8.41	8.47	74.6	64.3	105.4	64.2	0.862	1.412	0.86	0.998	0.609	0.611
P0AE14	Protein AmpE OS=Escherichia coli (strain K12) GN=ampE PE=1 SV=1	284	32.101	9.7	3	4.8	2.7	3.9	1.595	0.907	1.297	0.813	1.43	1.76
P0AFY8	Negative modulator of initiation of replication OS=Escherichia coli (strain K12) GN=seqA PE=1 SV=1	181	20.303	8.7	81.9	94.4	297.1	150.1	1.153	3.628	1.833	1.59	0.505	0.318
P77181	Phenylacetic acid degradation protein PaaY OS=Escherichia coli (strain K12) GN=paaY PE=3 SV=1	196	21.311	6.64	122.2	131.6	95.6	135.4	1.077	0.782	1.108	1.029	1.416	1.376
P24242	HTH-type transcriptional regulator AscG OS=Escherichia coli (strain K12) GN=ascG PE=1 SV=4	336	36.79	6.62	9	11.2	12.9	14	1.245	1.43	1.552	1.246	1.086	0.871
P76049	Uncharacterized protein YcjY OS=Escherichia coli (strain K12) GN=ycjY PE=4 SV=2	306	33.638	5.16	52.6	67.5	56.6	70	1.283	1.076	1.331	1.038	1.237	1.192
B7MQX0	UPF0145 protein YbjQ OS=Escherichia coli O81 (strain ED1a) GN=ybjQ PE=3 SV=1	107	11.43	4.97
P45425	N-acetylmannosamine kinase OS=Escherichia coli (strain K12) GN=nanK PE=1 SV=2	291	29.625	6.04	40.4	42.8	53.6	53.9	1.06	1.326	1.335	1.259	1.007	0.8
P0AFH7	Oligopeptide transport system permease protein OppC OS=Escherichia coli O157:H7 GN=oppC PE=3 SV=1	302	33	5.66	380.2	724.8	495.9	709	1.906	1.304	1.865	0.978	1.43	1.462
P0AF52	Guanine/hypoxanthine permease GhxP OS=Escherichia coli (strain K12) GN=ghxP PE=1 SV=1	449	45.682	6.92	146.7	181.6	193.4	141.1	1.238	1.319	0.962	0.777	0.729	0.939
P37631	Uncharacterized protein YhiN OS=Escherichia coli (strain K12) GN=yhiN PE=4 SV=3	400	43.713	6.24	37	40.9	54.5	28.8	1.104	1.473	0.779	0.705	0.529	0.75
A8A271	Ecotin OS=Escherichia coli O9:H4 (strain HS) GN=eco PE=3 SV=1	162	18.18	7.12	176.1	620.4	161.5	559.4	3.523	0.917	3.177	0.902	3.463	3.84
P77330	Lipoprotein bor homolog from lambdoid prophage DLP12 OS=Escherichia coli (strain K12) GN=borD PE=3 SV=1	97	10.441	9.22	47.7	50.4	59.3	63.5	1.057	1.244	1.331	1.259	1.07	0.85
P64448	Uncharacterized protein YnbE OS=Escherichia coli (strain K12) GN=ynbE PE=4 SV=1	61	6.836	5.01	189.8	154.7	151.3	178.1	0.815	0.797	0.938	1.151	1.177	1.022
B7LA23	Glycerol kinase OS=Escherichia coli (strain 55989 / EAEC) GN=glpK PE=3 SV=1	502	56.195	5.5	54	45.1	88.6	56.9	0.834	1.641	1.054	1.263	0.643	0.509
P39407	Uncharacterized protein YjjU OS=Escherichia coli (strain K12) GN=yjjU PE=3 SV=1	357	39.807	8.48	18.9	29.9	18.7	19.8	1.581	0.991	1.048	0.663	1.057	1.596
P0A6S5	Cell division protein FtsB OS=Escherichia coli (strain K12) GN=ftsB PE=1 SV=1	103	11.615	7.25	58.7	53.3	44.8	66.3	0.909	0.763	1.13	1.243	1.481	1.191
P0ACM7	Uncharacterized HTH-type transcriptional regulator YegW OS=Escherichia coli O157:H7 GN=yegW PE=4 SV=1	248	28.26	6.65	51.4	38.5	59.1	34.5	0.749	1.15	0.671	0.895	0.583	0.652
P0A845	Probable Sec-independent protein translocase protein TatE OS=Escherichia coli O157:H7 GN=tatE PE=3 SV=1	67	7.02	9.09	316.8	329.8	425.8	126.6	1.041	1.344	0.4	0.384	0.297	0.775
P76506	Probable phospholipid-binding lipoprotein MlaA OS=Escherichia coli (strain K12) GN=mlaA PE=1 SV=1	251	28.024	5.05	30.2	30.2	38.8	41.9	1.001	1.285	1.388	1.386	1.08	0.779
P0AAN6	Uncharacterized protein YaiA OS=Escherichia coli O6:H1 (strain CFT073 / ATCC 700928 / UPEC) GN=yaiA PE=4 SV=1	63	7.277	6.54	116.5	128.5	104.1	162.8	1.103	0.894	1.398	1.267	1.564	1.235
P09053	Valine--pyruvate aminotransferase OS=Escherichia coli (strain K12) GN=avtA PE=1 SV=3	417	46.681	5.96	11.1	12.4	15.9	9.7	1.115	1.433	0.876	0.786	0.612	0.778
P0AE30	Arginine ABC transporter permease protein ArtM OS=Escherichia coli (strain K12) GN=artM PE=1 SV=1	222	24.897	8.92	37.8	67.6	32	38.2	1.788	0.847	1.01	0.565	1.193	2.111
P02943	Maltoporin OS=Escherichia coli (strain K12) GN=lamB PE=1 SV=1	446	49.881	4.98	85.4	85.7	73.9	97.2	1.003	0.865	1.139	1.135	1.317	1.16
C4ZVU9	Pyridoxine kinase OS=Escherichia coli (strain K12 / MC4100 / BW2952) GN=pdxK PE=3 SV=1	283	30.828	5.34	728.8	569.6	571.5	463.6	0.782	0.784	0.636	0.814	0.811	0.997
P0AE65	Cation transport regulator ChaB OS=Escherichia coli O157:H7 GN=chaB PE=4 SV=1	76	8.939	7.06	125.1	100	99.8	108	0.8	0.798	0.864	1.08	1.082	1.002
P36561	Cobalamin synthase OS=Escherichia coli (strain K12) GN=cobS PE=2 SV=3	247	26.368	8.82	147.3	161.8	152.1	157	1.098	1.033	1.066	0.97	1.032	1.064
P65367	Uncharacterized protein YqcA OS=Escherichia coli (strain K12) GN=yqcA PE=3 SV=1	149	16.264	4.09	93.2	159.2	104	143.8	1.709	1.116	1.542	0.903	1.382	1.531
P77561	Protein YdeP OS=Escherichia coli (strain K12) GN=ydeP PE=2 SV=1	759	83.442	6.77	70	34.3	20.3	29.2	0.49	0.29	0.417	0.85	1.437	1.691
P0A9W3	Uncharacterized ABC transporter ATP-binding protein YjjK OS=Escherichia coli (strain K12) GN=yjjK PE=1 SV=2	555	62.404	5.6	4	5.7	15	5.1	1.43	3.74	1.282	0.896	0.343	0.382
P31678	Trehalose-6-phosphate phosphatase OS=Escherichia coli (strain K12) GN=otsB PE=1 SV=2	266	29.157	5.62	31.8	32.6	34.2	27.8	1.024	1.076	0.873	0.852	0.811	0.952
B1XAN4	Endo-type membrane-bound lytic murein transglycosylase A OS=Escherichia coli (strain K12 / DH10B) GN=emtA PE=3 SV=1	203	22.212	9.13	20.4	30.5	25.5	21.9	1.494	1.251	1.075	0.72	0.859	1.194
P0AG03	3-octaprenyl-4-hydroxybenzoate carboxy-lyase partner protein OS=Escherichia coli (strain K12) GN=ubiX PE=2 SV=1	189	20.682	6.8	78.6	68.6	52.6	57.5	0.873	0.67	0.731	0.837	1.092	1.304
P75793	Putative formate acetyltransferase 3 OS=Escherichia coli (strain K12) GN=ybiW PE=3 SV=1	810	90.069	5.94	44.4	47.7	40.4	45.3	1.075	0.91	1.019	0.948	1.121	1.182
P0ADE4	Translocation and assembly module TamA OS=Escherichia coli (strain K12) GN=tamA PE=1 SV=1	577	64.756	8.65	31.3	36.2	45	36.1	1.156	1.437	1.152	0.997	0.802	0.804
P30147	Hydroxypyruvate isomerase OS=Escherichia coli (strain K12) GN=hyi PE=1 SV=1	258	29.358	5.62	5.3	2.9		2.8	0.551	0.01	0.534	0.969	100	100
P04949	Flagellin OS=Escherichia coli (strain K12) GN=fliC PE=1 SV=2	498	51.265	4.73	91.4	58.8	103.5	71.6	0.644	1.132	0.783	1.217	0.692	0.569
P0AC33	Fumarate hydratase class I, aerobic OS=Escherichia coli (strain K12) GN=fumA PE=1 SV=2	548	60.261	6.55	27.3	28.8	30.1	17.2	1.056	1.104	0.628	0.595	0.569	0.957
Q46919	Uncharacterized protein YqcC OS=Escherichia coli (strain K12) GN=yqcC PE=1 SV=1	109	12.778	5.05	47.2	44.7	46.1	54.5	0.947	0.977	1.154	1.218	1.18	0.969
P37188	Galactitol-specific phosphotransferase enzyme IIB component OS=Escherichia coli (strain K12) GN=gatB PE=1 SV=2	94	10.215	6.27	20.9	43.8	29.1	31.5	2.095	1.392	1.506	0.719	1.082	1.505
A7ZJZ7	3-phosphoshikimate 1-carboxyvinyltransferase OS=Escherichia coli O139:H28 (strain E24377A / ETEC) GN=aroA PE=3 SV=1	427	46.066	5.59	27.9	27.7	25.2	25.3	0.992	0.904	0.906	0.914	1.003	1.097
P0AD34	UPF0381 protein YfcZ OS=Escherichia coli O6:H1 (strain CFT073 / ATCC 700928 / UPEC) GN=yfcZ PE=3 SV=1	94	10.311	4.36	87.4	132.5	93.7	102.2	1.516	1.073	1.169	0.771	1.09	1.414
P0AGD7	Signal recognition particle protein OS=Escherichia coli (strain K12) GN=ffh PE=1 SV=1	453	49.755	9.51	6.2	1.8	18.4	2.8	0.282	2.97	0.456	1.616	0.154	0.095
P0ADF8	Acetolactate synthase isozyme 1 small subunit OS=Escherichia coli (strain K12) GN=ilvN PE=1 SV=1	96	11.099	6.13	20.6	21.7	26.5	13.3	1.054	1.285	0.644	0.611	0.501	0.82
P25718	Alpha-amylase OS=Escherichia coli (strain K12) GN=malS PE=1 SV=1	676	75.665	5.64	5.7	8.4	7.1	8	1.475	1.248	1.396	0.947	1.118	1.181
B7NTD3	Diaminopimelate epimerase OS=Escherichia coli O7:K1 (strain IAI39 / ExPEC) GN=dapF PE=1 SV=1	274	30.189	6.28	55.1	79.6	63.3	27.1	1.445	1.149	0.491	0.34	0.427	1.258
P0AG19	N5-carboxyaminoimidazole ribonucleotide mutase OS=Escherichia coli O157:H7 GN=purE PE=3 SV=2	169	17.769	6.52	94.7	81.1	100.9	78.5	0.857	1.065	0.829	0.968	0.778	0.804
P13016	1,6-anhydro-N-acetylmuramyl-L-alanine amidase AmpD OS=Escherichia coli (strain K12) GN=ampD PE=2 SV=1	183	20.523	5.54	84.9	69.5	91	62.9	0.818	1.072	0.741	0.906	0.692	0.763
P69348	Toxin YoeB OS=Escherichia coli (strain K12) GN=yoeB PE=1 SV=1	84	10.209	8.15	91.4	92.8	94.1	122.7	1.015	1.029	1.343	1.322	1.305	0.987
P39391	Putative uncharacterized protein YjiT OS=Escherichia coli (strain K12) GN=yjiT PE=5 SV=1	521	58.516	6.39	33.9	37.5	35.2	30.2	1.105	1.037	0.892	0.807	0.86	1.066
P52613	Flagellar FliJ protein OS=Escherichia coli (strain K12) GN=fliJ PE=3 SV=2	147	17.296	8.13	169.3	279.7	95	121.5	1.652	0.561	0.718	0.434	1.279	2.944
P37745	dTDP-4-dehydrorhamnose 3,5-epimerase OS=Escherichia coli (strain K12) GN=rfbC PE=1 SV=1	185	21.257	5.78	4.1	7	2.7	4.4	1.708	0.663	1.078	0.631	1.625	2.575
P31697	Chaperone protein FimC OS=Escherichia coli (strain K12) GN=fimC PE=1 SV=3	241	26.672	9.33	39.6	41.3	39.9	60.6	1.044	1.007	1.532	1.468	1.522	1.037
P0AFM2	Glycine betaine-binding periplasmic protein OS=Escherichia coli (strain K12) GN=proX PE=1 SV=1	330	36	6.35	36.3	41.8	38.6	42.3	1.151	1.063	1.164	1.011	1.095	1.083
Q1RES0	LPS-assembly lipoprotein LptE OS=Escherichia coli (strain UTI89 / UPEC) GN=lptE PE=3 SV=1	193	21.343	8.68	305	479.2	389.7	527.3	1.571	1.278	1.729	1.1	1.353	1.23
B7MBU8	Ribosomal RNA large subunit methyltransferase E OS=Escherichia coli O45:K1 (strain S88 / ExPEC) GN=rlmE PE=3 SV=1	209	23.32	9.41	6.2	3.3	7.6		0.527	1.232	0.01	0.01	0.01	0.428
P15286	Flagellar regulator flk OS=Escherichia coli (strain K12) GN=flk PE=3 SV=2	331	36.645	9.48	3.4	2.5	2.8	5	0.721	0.831	1.456	2.02	1.753	0.868
P0AAS1	Inner membrane protein YlaC OS=Escherichia coli O157:H7 GN=ylaC PE=3 SV=2	156	18.256	7.34	2.6				0.01	0.01	0.01
C4ZT42	Phosphoglycerol transferase I OS=Escherichia coli (strain K12 / MC4100 / BW2952) GN=mdoB PE=3 SV=1	763	85.441	6.55	96.6	99.3	156.2	94.8	1.028	1.617	0.981	0.954	0.607	0.636
Q0TDN8	Membrane-bound lytic murein transglycosylase C OS=Escherichia coli O6:K15:H31 (strain 536 / UPEC) GN=mltC PE=3 SV=2	359	40.088	9.33	15.8	15.5	18.4	24	0.983	1.165	1.522	1.549	1.306	0.843
P38104	Starvation-sensing protein RspA OS=Escherichia coli (strain K12) GN=rspA PE=1 SV=1	404	45.939	6.06	34.1	23.6	52.1	20.7	0.692	1.528	0.607	0.877	0.397	0.453
P51024	Uncharacterized protein YaiL OS=Escherichia coli (strain K12) GN=yaiL PE=4 SV=2	179	19.911	8.25	105.4	104.1	137.1	124.8	0.988	1.3	1.184	1.199	0.911	0.76
P08550	Colicin V production protein OS=Escherichia coli (strain K12) GN=cvpA PE=1 SV=1	162	17.895	6.01	51.3	55.7	50.3	46.9	1.085	0.981	0.913	0.841	0.931	1.107
P76641	Guanine deaminase OS=Escherichia coli (strain K12) GN=guaD PE=1 SV=1	439	50.212	6.29	60.6	26.9	26.2	31.7	0.443	0.432	0.522	1.179	1.21	1.027
P29744	Flagellar hook-associated protein 3 OS=Escherichia coli (strain K12) GN=flgL PE=1 SV=2	317	34.26	4.79	42.6	44.6	60.4	54.5	1.047	1.417	1.278	1.221	0.902	0.739
P0AAR6	Inner membrane protein YbaN OS=Escherichia coli O157:H7 GN=ybaN PE=3 SV=1	125	14.76	10.95	26.8	18.3	18.4	24	0.684	0.687	0.897	1.312	1.306	0.995
P21369	Pyrazinamidase/nicotinamidase OS=Escherichia coli (strain K12) GN=pncA PE=3 SV=1	213	23.347	4.81	18.6	33.4	23.3	33.4	1.795	1.254	1.797	1.001	1.432	1.431
P0AGG1	Thiamine-monophosphate kinase OS=Escherichia coli O6:H1 (strain CFT073 / ATCC 700928 / UPEC) GN=thiL PE=3 SV=1	325	35.049	4.72	18.7	13.2	11.6	14.3	0.705	0.621	0.766	1.086	1.233	1.136
P13738	Na(+)/H(+) antiporter NhaA OS=Escherichia coli (strain K12) GN=nhaA PE=1 SV=3	388	41.329	9.19	37.1	54.3	36.6	42.6	1.463	0.987	1.149	0.785	1.164	1.482
P03024	HTH-type transcriptional regulator GalR OS=Escherichia coli (strain K12) GN=galR PE=1 SV=1	343	37.071	6.27	101.9	97.7	106.9	121.8	0.959	1.049	1.196	1.247	1.139	0.914
C4ZZP8	5'/3'-nucleotidase SurE OS=Escherichia coli (strain K12 / MC4100 / BW2952) GN=surE PE=3 SV=1	253	26.884	5.77	101	74.9	103.3	89.1	0.742	1.022	0.882	1.189	0.863	0.726
B1XHM8	Ribosomal protein L11 methyltransferase OS=Escherichia coli (strain K12 / DH10B) GN=prmA PE=3 SV=1	293	31.857	4.48	31.5	23.8	29.5	22.8	0.756	0.937	0.724	0.958	0.773	0.807
C4ZU91	CinA-like protein OS=Escherichia coli (strain K12 / MC4100 / BW2952) GN=BWG_2022 PE=3 SV=1	400	44.198	5.68	60.8	46.1	76.2	43.1	0.758	1.253	0.71	0.936	0.566	0.605
B1IZ77	UDP-2,3-diacylglucosamine hydrolase OS=Escherichia coli (strain ATCC 8739 / DSM 1576 / Crooks) GN=lpxH PE=3 SV=1	240	26.877	7.66	30.4	37	44.5	39.3	1.217	1.463	1.291	1.061	0.883	0.832
P0AFR5	Uncharacterized protein YciO OS=Escherichia coli O6:H1 (strain CFT073 / ATCC 700928 / UPEC) GN=yciO PE=3 SV=1	206	23.197	6.35	95.8	143.9	104.4	112.3	1.502	1.09	1.172	0.78	1.075	1.379
P00811	Beta-lactamase OS=Escherichia coli (strain K12) GN=ampC PE=1 SV=1	377	41.529	8.73	41	34.4	43.6	40.3	0.84	1.064	0.983	1.171	0.924	0.789
P37349	PTS-dependent dihydroxyacetone kinase, phosphotransferase subunit DhaM OS=Escherichia coli (strain K12) GN=dhaM PE=1 SV=3	472	51.416	4.73	68.3	43.4	77.7	28.5	0.636	1.138	0.417	0.656	0.366	0.559
Q46835	Uncharacterized lipoprotein YghG OS=Escherichia coli (strain K12) GN=yghG PE=3 SV=1	136	14.661	9.39	29.1	28.1	29.6	25.6	0.967	1.017	0.881	0.911	0.866	0.95
P0ACZ5	Positive transcription regulator EvgA OS=Escherichia coli O6:H1 (strain CFT073 / ATCC 700928 / UPEC) GN=evgA PE=3 SV=1	204	22.676	7.33	136.4	151.1	133.3	132.4	1.107	0.977	0.971	0.877	0.994	1.133
P0AE77	Bifunctional adenosylcobalamin biosynthesis protein CobU OS=Escherichia coli O157:H7 GN=cobU PE=3 SV=1	181	20.151	5.54	41.6	42.3	37.6	52	1.016	0.903	1.25	1.23	1.384	1.125
P26458	Cytochrome bd-II ubiquinol oxidase subunit 2 OS=Escherichia coli (strain K12) GN=appB PE=1 SV=2	378	42.396	8.56	42.3	40.4	37.2	46.1	0.955	0.88	1.091	1.143	1.239	1.085
B6I335	Sulfurtransferase TusA OS=Escherichia coli (strain SE11) GN=tusA PE=3 SV=1	81	9.089	5.39	154.3	171.7	159.9	178.8	1.113	1.036	1.159	1.041	1.118	1.074
P68398	tRNA-specific adenosine deaminase OS=Escherichia coli (strain K12) GN=tadA PE=1 SV=2	167	18.705	7.61	53.8	45.5	58.6	52.7	0.846	1.089	0.979	1.157	0.899	0.777
P75830	Macrolide export protein MacA OS=Escherichia coli (strain K12) GN=macA PE=1 SV=2	371	40.599	8.98	66.6	77	101.1	69	1.157	1.517	1.035	0.895	0.682	0.762
A7ZQ55	NAD kinase OS=Escherichia coli O139:H28 (strain E24377A / ETEC) GN=nadK PE=3 SV=1	292	32.546	6.79	17.6	20.1	16.1	22.1	1.141	0.915	1.256	1.101	1.372	1.246
B1X6K0	Glutathione-regulated potassium-efflux system protein KefB OS=Escherichia coli (strain K12 / DH10B) GN=kefB PE=3 SV=1	601	66.368	6.55
P0ABJ3	Cytochrome bo(3) ubiquinol oxidase subunit 3 OS=Escherichia coli (strain K12) GN=cyoC PE=1 SV=1	204	22.607	7.09	167	168.9	168.3	211.6	1.012	1.008	1.267	1.253	1.257	1.004
P39297	Lipoprotein BsmA OS=Escherichia coli (strain K12) GN=bsmA PE=2 SV=2	109	12.03	9.44	142.3	129.1	142.4	162.5	0.907	1.001	1.142	1.259	1.141	0.907
P36999	23S rRNA (guanine(745)-N(1))-methyltransferase OS=Escherichia coli (strain K12) GN=rlmA PE=1 SV=1	269	30.399	7.27	103	132.4	120.7	120.8	1.285	1.172	1.172	0.912	1	1.097
P0AER5	Glutamate/aspartate import permease protein GltK OS=Escherichia coli (strain K12) GN=gltK PE=1 SV=1	224	24.898	9.44	23	17.9	29.8	18.2	0.777	1.296	0.792	1.02	0.611	0.599
P0A9B6	D-erythrose-4-phosphate dehydrogenase OS=Escherichia coli (strain K12) GN=epd PE=1 SV=2	339	37.276	6.76	76.1	75.5	88	69	0.993	1.156	0.906	0.913	0.784	0.858
P0AA54	Protein QmcA OS=Escherichia coli O6:H1 (strain CFT073 / ATCC 700928 / UPEC) GN=qmcA PE=3 SV=1	305	33.722	5.64
B1IU14	RNA pyrophosphohydrolase OS=Escherichia coli (strain ATCC 8739 / DSM 1576 / Crooks) GN=rppH PE=3 SV=1	176	20.782	10.04	39	27.2	54.8	27.6	0.697	1.406	0.707	1.014	0.503	0.496
P06612	DNA topoisomerase 1 OS=Escherichia coli (strain K12) GN=topA PE=1 SV=2	865	97.288	8.46	99.1	102.4	124.7	122.9	1.033	1.258	1.24	1.2	0.985	0.821
Q0TAW0	Ribose import ATP-binding protein RbsA OS=Escherichia coli O6:K15:H31 (strain 536 / UPEC) GN=rbsA PE=3 SV=1	501	55.007	6.14	125.4	45.5	59	50	0.363	0.471	0.399	1.099	0.848	0.772
P27278	Trifunctional NAD biosynthesis/regulator protein NadR OS=Escherichia coli (strain K12) GN=nadR PE=1 SV=2	410	47.316	5.63	49.8	50.7	38.7	43	1.017	0.777	0.863	0.848	1.11	1.309
P33644	Laccase domain protein YfiH OS=Escherichia coli (strain K12) GN=yfiH PE=1 SV=1	243	26.322	6.67	63.6	57.9	89.8	52.2	0.91	1.411	0.82	0.901	0.581	0.645
P77562	Uncharacterized protein YaiW OS=Escherichia coli (strain K12) GN=yaiW PE=4 SV=1	364	40.389	9.57	15.2	17.2	24	14.9	1.129	1.576	0.977	0.866	0.62	0.716
P0AEW6	Inosine-guanosine kinase OS=Escherichia coli (strain K12) GN=gsk PE=1 SV=1	434	48.418	5.78	21.7	17	34.5	19.3	0.785	1.591	0.888	1.131	0.558	0.494
P77528	Putative uncharacterized protein PeaD OS=Escherichia coli (strain K12) GN=peaD PE=5 SV=2	78	8.488	10.11	102.9	84.6	103.5	105.6	0.823	1.006	1.026	1.247	1.02	0.818
P36673	HTH-type transcriptional regulator TreR OS=Escherichia coli (strain K12) GN=treR PE=1 SV=2	315	34.509	8.16	57.2	87.1	56	64.4	1.523	0.979	1.125	0.739	1.15	1.556
B1XDQ6	Fumarate reductase subunit D OS=Escherichia coli (strain K12 / DH10B) GN=frdD PE=3 SV=1	119	13.098	8.92	84.8	107.8	61.2	85.4	1.271	0.722	1.007	0.793	1.395	1.761
P13001	Pimeloyl-[acyl-carrier protein] methyl ester esterase OS=Escherichia coli (strain K12) GN=bioH PE=1 SV=1	256	28.487	7.01	29.2	34.2	26.9	31.7	1.171	0.921	1.084	0.925	1.177	1.272
C4ZZ87	Cell division activator CedA OS=Escherichia coli (strain K12 / MC4100 / BW2952) GN=cedA PE=3 SV=1	80	9.371	9.69	34.2	31.3	47	30.6	0.915	1.374	0.894	0.978	0.651	0.666
P0AE54	Putative peroxiredoxin bcp OS=Escherichia coli O157:H7 GN=bcp PE=3 SV=1	156	17.623	5.24	11.8	17.5	17.8	14.1	1.484	1.507	1.199	0.808	0.795	0.985
P76208	Uncharacterized protein YniB OS=Escherichia coli (strain K12) GN=yniB PE=4 SV=1	178	20.354	8.18	112.9	134.8	124	122.5	1.194	1.098	1.085	0.909	0.988	1.088
P32160	Uncharacterized protein YiiQ OS=Escherichia coli (strain K12) GN=yiiQ PE=3 SV=1	199	21.749	8.91	136.6	100.4	133	93	0.735	0.973	0.681	0.926	0.699	0.755
P0ACA2	Uncharacterized GST-like protein YibF OS=Escherichia coli O6:H1 (strain CFT073 / ATCC 700928 / UPEC) GN=yibF PE=3 SV=1	202	22.531	5.17	85.7	87.3	122.6	108.2	1.019	1.431	1.263	1.239	0.883	0.712
P0C8K1	D-tagatose-1,6-bisphosphate aldolase subunit KbaZ OS=Escherichia coli GN=kbaZ PE=1 SV=1	426	47.163	5.38	51.6	42.1	39	46.5	0.817	0.756	0.901	1.103	1.192	1.08
P29208	o-succinylbenzoate synthase OS=Escherichia coli (strain K12) GN=menC PE=1 SV=2	320	35.454	4.96	38	66	40.5	63.1	1.736	1.065	1.661	0.957	1.559	1.629
A5A613	Uncharacterized protein YciY OS=Escherichia coli (strain K12) GN=yciY PE=3 SV=1	57	7.098	12.21	9.6	7.8	6.4	8.7	0.815	0.665	0.903	1.108	1.358	1.226
P27830	dTDP-glucose 4,6-dehydratase 2 OS=Escherichia coli (strain K12) GN=rffG PE=1 SV=3	355	39.729	6	35	15.1	16.5	19.8	0.43	0.472	0.566	1.315	1.198	0.911
P46125	Inner membrane protein YedI OS=Escherichia coli (strain K12) GN=yedI PE=1 SV=2	305	32.17	8.13	27	39.3	38.1	36.4	1.457	1.41	1.349	0.926	0.956	1.033
P69829	Nitrogen regulatory protein OS=Escherichia coli (strain K12) GN=ptsN PE=1 SV=1	163	17.948	5.86	89.4	156.9	101.4	112.1	1.755	1.134	1.254	0.714	1.106	1.548
P16692	Phosphoribosyl 1,2-cyclic phosphodiesterase OS=Escherichia coli (strain K12) GN=phnP PE=1 SV=1	252	27.83	6.38		1.8		2.7	100		100	1.515	100	100
P39451	Alcohol dehydrogenase, propanol-preferring OS=Escherichia coli (strain K12) GN=adhP PE=1 SV=1	336	35.357	6.38	75.3	49.3	70.3	72.1	0.654	0.934	0.958	1.464	1.026	0.701
C5A020	Fatty acid oxidation complex subunit alpha OS=Escherichia coli (strain K12 / MC4100 / BW2952) GN=fadB PE=3 SV=1	729	79.543	6.18		8.4	2.4		100	100		0.01	0.01	3.493
P0AFN8	Inner membrane transport permease YadH OS=Escherichia coli O157:H7 GN=yadH PE=3 SV=1	256	28.497	9.61
P0AGM8	Uracil permease OS=Escherichia coli O157:H7 GN=uraA PE=3 SV=1	429	45.031	8.15	77.8	55.5	78.2	54.6	0.713	1.004	0.702	0.985	0.699	0.71
P0AB96	Arsenate reductase OS=Escherichia coli (strain K12) GN=arsC PE=3 SV=1	141	15.843	5.59	14.3	20.4	6.1	8.8	1.429	0.424	0.618	0.433	1.457	3.367
C4ZYC7	Multidrug resistance protein MdtK OS=Escherichia coli (strain K12 / MC4100 / BW2952) GN=mdtK PE=3 SV=1	457	49.415	9.6	4.2	2			0.473	0.01	0.01	0.01		100
P0AF91	Regulator of ribonuclease activity B OS=Escherichia coli O157:H7 GN=rraB PE=3 SV=1	138	15.593	3.8	86.6	120.5	102.6	133	1.391	1.185	1.535	1.104	1.296	1.174
B1XAP9	4-diphosphocytidyl-2-C-methyl-D-erythritol kinase OS=Escherichia coli (strain K12 / DH10B) GN=ispE PE=3 SV=1	283	30.906	5.26	10.1	3.4	3.2	4.1	0.335	0.321	0.403	1.201	1.254	1.044
C4ZUT0	Acetyl esterase OS=Escherichia coli (strain K12 / MC4100 / BW2952) GN=aes PE=3 SV=1	319	36.011	5.11	29.4	40.5	19	24.2	1.378	0.648	0.824	0.598	1.272	2.127
P76076	Uncharacterized protein YdbL OS=Escherichia coli (strain K12) GN=ydbL PE=3 SV=2	108	11.87	9.42	5.2	3	4.6	5	0.584	0.885	0.952	1.631	1.076	0.659
B1XBF2	Lipoprotein signal peptidase OS=Escherichia coli (strain K12 / DH10B) GN=lspA PE=3 SV=1	164	18.145	8.47
C4ZQF4	tRNA (cmo5U34)-methyltransferase OS=Escherichia coli (strain K12 / MC4100 / BW2952) GN=cmoA PE=3 SV=1	247	27.759	5.6	4.8		3.1		0.01	0.654	0.01		0.01	0.01
P33650	Ferrous iron transport protein B OS=Escherichia coli (strain K12) GN=feoB PE=1 SV=1	773	84.419	6.19
P0ACZ8	Transcriptional regulatory protein CusR OS=Escherichia coli (strain K12) GN=cusR PE=1 SV=1	227	25.378	5.52	2.4	3			1.265	0.01	0.01	0.01		100
C4ZPZ4	3-isopropylmalate dehydratase small subunit OS=Escherichia coli (strain K12 / MC4100 / BW2952) GN=leuD PE=3 SV=1	201	22.473	5.39	24.6	41.7	31.6	18.2	1.694	1.284	0.74	0.437	0.576	1.319
P04693	Aromatic-amino-acid aminotransferase OS=Escherichia coli (strain K12) GN=tyrB PE=1 SV=1	397	43.51	5.48	27	39.1	26.9	25.1	1.448	0.996	0.93	0.642	0.934	1.455
P46854	Uncharacterized N-acetyltransferase YhhY OS=Escherichia coli (strain K12) GN=yhhY PE=3 SV=1	162	18.781	7.46	2.3		1.9		0.01	0.819	0.01		0.01	0.01
P30130	Outer membrane usher protein FimD OS=Escherichia coli (strain K12) GN=fimD PE=1 SV=2	878	96.423	7.12	16.9	37.1	18	14.1	2.197	1.065	0.837	0.381	0.786	2.063
P69740	Hydrogenase-1 small chain OS=Escherichia coli O6:H1 (strain CFT073 / ATCC 700928 / UPEC) GN=hyaA PE=3 SV=1	372	40.655	7.14				3			100	100	100
P37661	Phosphoethanolamine transferase EptB OS=Escherichia coli (strain K12) GN=eptB PE=1 SV=3	563	63.764	8.65	78.9	69.1	58.1	35	0.876	0.736	0.444	0.507	0.603	1.19
P63205	Transcriptional regulator GadE OS=Escherichia coli O6:H1 (strain CFT073 / ATCC 700928 / UPEC) GN=gadE PE=3 SV=1	175	20.586	9.73	31	29.9	21.6	18.4	0.964	0.695	0.593	0.615	0.853	1.387
P0AD17	Inner membrane protein YohC OS=Escherichia coli (strain K12) GN=yohC PE=1 SV=1	195	21.676	7.53
P32685	Uncharacterized protein YjbD OS=Escherichia coli (strain K12) GN=yjbD PE=4 SV=1	90	10.526	10.18	197.9	179.5	210.9	152.9	0.907	1.066	0.773	0.852	0.725	0.851
P22731	High-affinity branched-chain amino acid transport ATP-binding protein LivF OS=Escherichia coli (strain K12) GN=livF PE=1 SV=2	237	26.294	5.87	106.8	89.1	139.5	106.4	0.834	1.306	0.997	1.195	0.763	0.639
P0AFJ8	Low-affinity inorganic phosphate transporter 1 OS=Escherichia coli O6:H1 (strain CFT073 / ATCC 700928 / UPEC) GN=pitA PE=3 SV=1	499	53.354	9.51	55.6	34.6	56.4	25.8	0.621	1.014	0.464	0.747	0.458	0.613
P00393	NADH dehydrogenase OS=Escherichia coli (strain K12) GN=ndh PE=1 SV=2	434	47.329	8.85	7.2	13.1	6.7	5.3	1.816	0.93	0.737	0.406	0.792	1.953
P0AE67	Chemotaxis protein CheY OS=Escherichia coli (strain K12) GN=cheY PE=1 SV=2	129	14.088	4.98	4.1	2.7	4.1		0.655	0.995	0.01	0.01	0.01	0.658
P77783	Probable dimethyl sulfoxide reductase chain YnfF OS=Escherichia coli (strain K12) GN=ynfF PE=1 SV=4	807	89.93	7.02		3.6	5	8.3	100	100	100	2.296	1.655	0.721
P69347	Antitoxin YefM OS=Escherichia coli O6:H1 (strain CFT073 / ATCC 700928 / UPEC) GN=yefM PE=3 SV=1	83	9.302	5.14	24.6	24.5	19.8	21.4	0.997	0.804	0.87	0.873	1.082	1.24
A7ZPI2	Formyl-coenzyme A transferase OS=Escherichia coli O139:H28 (strain E24377A / ETEC) GN=frc PE=3 SV=1	416	45.799	5.58	6.2	7.1	4.7	6.4	1.149	0.759	1.027	0.894	1.352	1.513
P31460	Galactonate operon transcriptional repressor OS=Escherichia coli (strain K12) GN=dgoR PE=4 SV=4	229	26.063	5.67	7.3	4.4	4.5	5	0.608	0.616	0.678	1.116	1.101	0.986
P0AFI0	Oxalyl-CoA decarboxylase OS=Escherichia coli (strain K12) GN=oxc PE=1 SV=1	564	60.543	5.96	46.3	32.8	36.8	47	0.709	0.795	1.016	1.434	1.277	0.891
P46889	DNA translocase FtsK OS=Escherichia coli (strain K12) GN=ftsK PE=1 SV=2	1329	146.572	5.02	82.2	54.1	49.3	120.6	0.658	0.599	1.467	2.231	2.447	1.097
P0AG21	GTP pyrophosphokinase OS=Escherichia coli O6:H1 (strain CFT073 / ATCC 700928 / UPEC) GN=relA PE=3 SV=1	744	83.823	6.77	5.7	6.1	4	5.5	1.065	0.697	0.962	0.903	1.379	1.527
P0AEE6	D-galactose-binding periplasmic protein OS=Escherichia coli O6:H1 (strain CFT073 / ATCC 700928 / UPEC) GN=mglB PE=3 SV=1	332	35.69	6.02	39.6	37	33.7	30.1	0.935	0.851	0.759	0.812	0.892	1.099
P0ADA7	Osmotically-inducible lipoprotein B OS=Escherichia coli (strain K12) GN=osmB PE=2 SV=1	72	6.944	10.01	1.5	4.4	2.7		2.957	1.813	0.01	0.01	0.01	1.631
P32680	Uncharacterized protein YjaG OS=Escherichia coli (strain K12) GN=yjaG PE=4 SV=1	196	22.598	4.53	1.4		2.5		0.01	1.793	0.01		0.01	0.01
P77713	Putative beta-xylosidase OS=Escherichia coli (strain K12) GN=yagH PE=3 SV=1	536	60.786	5.72	14.7	12.7	6.8	11.1	0.866	0.463	0.758	0.875	1.638	1.871
P37682	Uncharacterized HTH-type transcriptional regulator YiaU OS=Escherichia coli (strain K12) GN=yiaU PE=4 SV=1	324	37.251	5.86	5.2	3.6	5.1	4.6	0.696	0.986	0.884	1.27	0.897	0.706
P77554	Uncharacterized protein YahJ OS=Escherichia coli (strain K12) GN=yahJ PE=4 SV=1	460	50.517	6.54	26.5	33.2	33	44.4	1.251	1.244	1.675	1.339	1.347	1.006
P77316	Uncharacterized zinc-type alcohol dehydrogenase-like protein YbdR OS=Escherichia coli (strain K12) GN=ybdR PE=3 SV=1	412	44.148	6.58	5.7	8.5	5.5	3.2	1.495	0.973	0.558	0.373	0.574	1.537
B7LY91	Lysophospholipid transporter LplT OS=Escherichia coli O8 (strain IAI1) GN=lplT PE=3 SV=1	397	41.628	9.41	22	17.4	21.8	12.7	0.791	0.989	0.579	0.732	0.585	0.799
P75958	Lipoprotein-releasing system transmembrane protein LolE OS=Escherichia coli (strain K12) GN=lolE PE=1 SV=3	414	45.315	8.85	5.9	5.7	5.9	7.1	0.97	0.993	1.199	1.236	1.207	0.976
P0A6I9	Dephospho-CoA kinase OS=Escherichia coli (strain K12) GN=coaE PE=1 SV=1	206	22.608	6.2	17.2	21.9	14.2	12.9	1.276	0.827	0.75	0.588	0.907	1.543
P77806	Methionine aminotransferase OS=Escherichia coli (strain K12) GN=ybdL PE=1 SV=1	386	42.936	6.19	14.1	16.5	15.7	16.8	1.167	1.113	1.191	1.02	1.07	1.049
P33354	Uncharacterized lipoprotein YehR OS=Escherichia coli (strain K12) GN=yehR PE=1 SV=2	153	16.584	8	37.3	36.7	51.7	32.4	0.983	1.386	0.867	0.883	0.626	0.709
C4ZVL1	tRNA pseudouridine synthase A OS=Escherichia coli (strain K12 / MC4100 / BW2952) GN=truA PE=3 SV=1	270	30.38	8.53	84.9	70.2	93.3	97.6	0.826	1.099	1.15	1.391	1.046	0.752
P65871	6-carboxy-5,6,7,8-tetrahydropterin synthase OS=Escherichia coli O157:H7 GN=queD PE=3 SV=1	121	13.764	6.51	23.5	15.8	21	2.5	0.671	0.895	0.105	0.157	0.118	0.749
P39325	ABC transporter periplasmic-binding protein YtfQ OS=Escherichia coli (strain K12) GN=ytfQ PE=1 SV=1	318	34.323	7.14	8	8.1	1.8	2.7	1.007	0.222	0.332	0.329	1.491	4.529
P25535	2-octaprenylphenol hydroxylase OS=Escherichia coli (strain K12) GN=ubiI PE=1 SV=2	400	44.217	7.27	5.1	8.2	6.3	4.2	1.602	1.231	0.832	0.519	0.676	1.302
P0AEI0	Inner membrane protein YjiG OS=Escherichia coli O157:H7 GN=yjiG PE=3 SV=1	153	16.183	7.34	1.3		3.2	9.9	0.01	2.495	7.617	100	3.053	0.01
P31680	Co-chaperone protein DjlA OS=Escherichia coli (strain K12) GN=djlA PE=1 SV=1	271	30.56	9.73
P24240	6-phospho-beta-glucosidase AscB OS=Escherichia coli (strain K12) GN=ascB PE=3 SV=2	474	53.9	5.76	27.2	23.5	26.5	19.4	0.863	0.973	0.715	0.829	0.735	0.887
P65290	Uncharacterized lipoprotein YfgH OS=Escherichia coli (strain K12) GN=yfgH PE=4 SV=1	172	17.694	8.43	55.6	58.5	38.9	43.1	1.052	0.7	0.776	0.738	1.109	1.503
P0AAF6	Arginine transport ATP-binding protein ArtP OS=Escherichia coli (strain K12) GN=artP PE=1 SV=1	242	27.005	6.64	15	22.8	20.5	22.3	1.518	1.367	1.485	0.979	1.086	1.11
P00550	PTS system mannitol-specific EIICBA component OS=Escherichia coli (strain K12) GN=mtlA PE=1 SV=1	637	67.929	6.49	14.6	13.4	13.5	18.2	0.92	0.924	1.247	1.357	1.349	0.995
P0AFP0	UPF0126 inner membrane protein YadS OS=Escherichia coli (strain K12) GN=yadS PE=1 SV=1	207	22.113	8.5	2.6	1.5	1.8		0.584	0.684	0.01	0.01	0.01	0.853
P0AEN1	NAD(P)H-flavin reductase OS=Escherichia coli (strain K12) GN=fre PE=1 SV=2	233	26.225	5.49	19.9	17.7	28.5	21.9	0.892	1.43	1.102	1.236	0.77	0.624
P69743	Hydrogenase-2 small chain OS=Escherichia coli O157:H7 GN=hybO PE=3 SV=1	372	39.627	6.76	6.7	5.5	3.5	8.5	0.819	0.515	1.267	1.547	2.458	1.589
B1X6S9	Nicotinate-nucleotide--dimethylbenzimidazole phosphoribosyltransferase OS=Escherichia coli (strain K12 / DH10B) GN=cobT PE=3 SV=1	359	36.963	5.34	28.3	34.7	26.9	40.3	1.225	0.95	1.425	1.163	1.499	1.29
P0ADB5	Entericidin A OS=Escherichia coli O6:H1 (strain CFT073 / ATCC 700928 / UPEC) GN=ecnA PE=3 SV=1	41	4.356	10.01	46.2	48.2	58.3	69.5	1.044	1.261	1.504	1.441	1.192	0.827
P02931	Outer membrane protein F OS=Escherichia coli (strain K12) GN=ompF PE=1 SV=1	362	39.309	4.96	11.5	7.8	12	6.7	0.68	1.046	0.584	0.859	0.558	0.65
P37650	Cellulose synthase operon protein C OS=Escherichia coli (strain K12) GN=bcsC PE=1 SV=3	1157	127.646	6.24	1.6	1.5	1.4		0.949	0.85	0.01	0.01	0.01	1.116
P39265	D-allose-binding periplasmic protein OS=Escherichia coli (strain K12) GN=alsB PE=1 SV=1	311	32.889	6.87	18.8	19.1	18.6	38	1.018	0.991	2.022	1.986	2.041	1.028
P77795	Uncharacterized ABC transporter ATP-binding protein YdcT OS=Escherichia coli (strain K12) GN=ydcT PE=3 SV=1	337	37.017	7.05
Q9JMS3	Uncharacterized protein YuaQ OS=Escherichia coli (strain K12) GN=yuaQ PE=4 SV=1	1371	143.605	5.19
P77256	Uncharacterized oxidoreductase YdjG OS=Escherichia coli (strain K12) GN=ydjG PE=3 SV=1	326	36.306	5.25	104.9	210.7	152.8	99.5	2.009	1.457	0.949	0.472	0.651	1.379
Q1RDP6	Heat shock protein HspQ OS=Escherichia coli (strain UTI89 / UPEC) GN=hspQ PE=3 SV=2	105	11.772	4.67	83.5	78.8	77.3	67.2	0.944	0.926	0.805	0.853	0.869	1.019
P0AEX1	1-phosphofructokinase OS=Escherichia coli O157:H7 GN=fruK PE=3 SV=1	312	33.734	5.54	49.6	43.1	58.9	37.5	0.868	1.188	0.756	0.87	0.636	0.731
P28306	UPF0755 protein YceG OS=Escherichia coli (strain K12) GN=yceG PE=1 SV=2	340	38.223	9.42	55.5	58.6	75.1	47.2	1.056	1.353	0.851	0.806	0.628	0.78
A7ZUJ2	Elongation factor Tu 2 OS=Escherichia coli O139:H28 (strain E24377A / ETEC) GN=tuf2 PE=3 SV=1	394	43.285	5.54	333.2	193.1	514.8	208.3	0.579	1.545	0.625	1.079	0.405	0.375
Q8FB83	DNA-directed RNA polymerase subunit beta' OS=Escherichia coli O6:H1 (strain CFT073 / ATCC 700928 / UPEC) GN=rpoC PE=3 SV=1	1407	155.051	7.08	33244.7	26877.9	26896.2	26474	0.808	0.809	0.796	0.985	0.984	0.999
Q8FHG5	Glutamate decarboxylase beta OS=Escherichia coli O6:H1 (strain CFT073 / ATCC 700928 / UPEC) GN=gadB PE=3 SV=2	466	52.619	5.58	8546.3	10917	8433	25050.8	1.277	0.987	2.931	2.295	2.971	1.295
Q8FCR6	Aspartate-semialdehyde dehydrogenase OS=Escherichia coli O6:H1 (strain CFT073 / ATCC 700928 / UPEC) GN=asd PE=3 SV=2	367	40.005	5.58	10.7	12.3	8.8	11.7	1.146	0.821	1.091	0.952	1.328	1.395
A1AHZ7	5-methyltetrahydropteroyltriglutamate--homocysteine methyltransferase OS=Escherichia coli O1:K1 / APEC GN=metE PE=3 SV=1	753	84.654	5.92	14.7	22.8	19.2	19.6	1.549	1.31	1.335	0.862	1.02	1.183
A7ZUM3	Bifunctional purine biosynthesis protein PurH OS=Escherichia coli O139:H28 (strain E24377A / ETEC) GN=purH PE=3 SV=1	529	57.366	5.78
B7NM68	Phosphoserine aminotransferase OS=Escherichia coli O7:K1 (strain IAI39 / ExPEC) GN=serC PE=3 SV=1	362	39.815	5.74	3.3	4.6	2.4	4.8	1.38	0.729	1.447	1.049	1.984	1.892
B7MRD0	Bifunctional purine biosynthesis protein PurH OS=Escherichia coli O81 (strain ED1a) GN=purH PE=3 SV=1	529	57.277	6	18.7	17.5	28.8	20.3	0.936	1.539	1.087	1.161	0.707	0.609
Q8X9Z9	3-isopropylmalate dehydrogenase OS=Escherichia coli O157:H7 GN=leuB PE=3 SV=3	363	39.49	5.29
B7NTA0	Sulfite reductase [NADPH] hemoprotein beta-component OS=Escherichia coli O7:K1 (strain IAI39 / ExPEC) GN=cysI PE=3 SV=1	570	64.045	7.83	4.3	1.8	5.1	11	0.407	1.192	2.549	6.26	2.139	0.342
B7NAT7	Dihydroorotase OS=Escherichia coli O17:K52:H18 (strain UMN026 / ExPEC) GN=pyrC PE=3 SV=1	348	38.774	6.3	11.9	12.3	11.3	12.9	1.03	0.949	1.085	1.053	1.142	1.085
B1IVF1	Cell division protein ZapB OS=Escherichia coli (strain ATCC 8739 / DSM 1576 / Crooks) GN=zapB PE=3 SV=1	79	9.397	4.67	4163.1	5249.8	4091.5	4513.1	1.261	0.983	1.084	0.86	1.103	1.283
B7MG93	Chorismate synthase OS=Escherichia coli O45:K1 (strain S88 / ExPEC) GN=aroC PE=3 SV=1	361	39.127	6.38	33.4	17.5	52.1	6.9	0.524	1.56	0.206	0.394	0.132	0.336
A1A7I0	3-methyl-2-oxobutanoate hydroxymethyltransferase OS=Escherichia coli O1:K1 / APEC GN=panB PE=3 SV=1	264	28.145	5.43	4.8	11.9	1.7	7.6	2.481	0.349	1.584	0.639	4.542	7.114
B5YWX8	50S ribosomal protein L25 OS=Escherichia coli O157:H7 (strain EC4115 / EHEC) GN=rplY PE=3 SV=1	94	10.669	9.6	45.5	18.3	57.5	25.1	0.403	1.265	0.552	1.37	0.436	0.319
A8A7Q7	Phosphatidylserine decarboxylase proenzyme OS=Escherichia coli O9:H4 (strain HS) GN=psd PE=3 SV=1	322	35.911	5.94	2517.1	3829.6	2428.5	3275	1.521	0.965	1.301	0.855	1.349	1.577
B7LC21	Phosphatidylserine decarboxylase proenzyme OS=Escherichia coli (strain 55989 / EAEC) GN=psd PE=3 SV=1	322	35.911	5.94	264.3	460.3	210.1	265.2	1.742	0.795	1.003	0.576	1.263	2.191
Q0TDT9	Ribose-5-phosphate isomerase A OS=Escherichia coli O6:K15:H31 (strain 536 / UPEC) GN=rpiA PE=3 SV=1	231	24.556	6.8	52.3	19.1	11.3	16.4	0.366	0.216	0.314	0.859	1.455	1.694
B7M603	Porphobilinogen deaminase OS=Escherichia coli O8 (strain IAI1) GN=hemC PE=3 SV=1	313	33.844	5.59		2.8			100			0.01		100
B7LE63	Methylglyoxal synthase OS=Escherichia coli (strain 55989 / EAEC) GN=mgsA PE=3 SV=1	152	16.922	6.64	15	18.1	18.9	28.6	1.206	1.262	1.91	1.583	1.513	0.956
B1LGP3	Peptide deformylase OS=Escherichia coli (strain SMS-3-5 / SECEC) GN=def PE=3 SV=1	169	19.33	5.35	83.5	69.3	78.2	95.5	0.83	0.936	1.143	1.377	1.222	0.887
P64476	Uncharacterized protein YdiH OS=Escherichia coli (strain K12) GN=ydiH PE=4 SV=2	62	7.262	5.29	94.7	238.8	94.4	79.6	2.522	0.996	0.84	0.333	0.843	2.531
P33014	UPF0033 protein YeeD OS=Escherichia coli (strain K12) GN=yeeD PE=1 SV=1	75	8.143	4.28	93.9	65.3	103.7	59.4	0.695	1.104	0.633	0.91	0.573	0.629
B7UHG5	2-C-methyl-D-erythritol 2,4-cyclodiphosphate synthase OS=Escherichia coli O127:H6 (strain E2348/69 / EPEC) GN=ispF PE=3 SV=1	159	16.872	6.52	53.3	48.3	34.3	42.3	0.907	0.644	0.793	0.874	1.232	1.408
P55734	Inner membrane protein YgaP OS=Escherichia coli (strain K12) GN=ygaP PE=1 SV=1	174	18.627	6.93	52.1	62.6	54.6	53.8	1.201	1.048	1.032	0.859	0.984	1.146
B5Z140	GTPase Era OS=Escherichia coli O157:H7 (strain EC4115 / EHEC) GN=era PE=3 SV=1	301	33.745	7.65	40	43.2	61.4	46.7	1.08	1.535	1.167	1.081	0.76	0.703
P0AEJ6	Ethanolamine ammonia-lyase heavy chain OS=Escherichia coli (strain K12) GN=eutB PE=1 SV=1	453	49.372	4.93	59.1	114.4	60.3	64.9	1.936	1.02	1.098	0.567	1.077	1.899
P0ABJ7	Cytochrome bo(3) ubiquinol oxidase subunit 4 OS=Escherichia coli O157:H7 GN=cyoD PE=3 SV=1	109	12.021	7.12	69.5	61.4	56	95.1	0.884	0.805	1.369	1.549	1.7	1.097
P0A8Z9	Esterase YqiA OS=Escherichia coli O157:H7 GN=yqiA PE=3 SV=1	193	21.628	4.75	53.9	108	61.4	58	2.003	1.139	1.076	0.537	0.944	1.758
A1A860	Shikimate kinase 2 OS=Escherichia coli O1:K1 / APEC GN=aroL PE=3 SV=1	174	19.124	4.77	106.4	66.3	140.8	83.1	0.623	1.323	0.781	1.253	0.59	0.471
B7MGA8	Small heat shock protein IbpA OS=Escherichia coli O45:K1 (strain S88 / ExPEC) GN=ibpA PE=3 SV=1	137	15.764	5.83	101.7	104.4	77.8	88.4	1.026	0.765	0.869	0.847	1.136	1.341
P64468	OriC-binding nucleoid-associated protein OS=Escherichia coli O6:H1 (strain CFT073 / ATCC 700928 / UPEC) GN=cnu PE=3 SV=1	71	8.411	6.79	16.6	12.5	15.7	12.6	0.752	0.945	0.756	1.005	0.8	0.796
P63228	D-glycero-beta-D-manno-heptose-1,7-bisphosphate 7-phosphatase OS=Escherichia coli (strain K12) GN=gmhB PE=1 SV=1	191	21.281	5.16	96.3	86.4	121.5	110	0.897	1.261	1.142	1.273	0.905	0.711
P77293	Bactoprenol glucosyl transferase homolog from prophage CPS-53 OS=Escherichia coli (strain K12) GN=yfdH PE=1 SV=1	306	34.614	8.16	12.6	13.2	22.9	12	1.047	1.818	0.954	0.911	0.525	0.576
Q47710	Uncharacterized protein YqjK OS=Escherichia coli (strain K12) GN=yqjK PE=4 SV=1	99	11.803	11.94	25.6	51.2	39.2	38.5	2.002	1.532	1.506	0.752	0.983	1.306
P0ABN2	Diacylglycerol kinase OS=Escherichia coli O6:H1 (strain CFT073 / ATCC 700928 / UPEC) GN=dgkA PE=3 SV=2	122	13.236	6.52	496.6	501.5	480.3	776.6	1.01	0.967	1.564	1.548	1.617	1.044
A7ZIR0	tRNA 2-selenouridine synthase OS=Escherichia coli O139:H28 (strain E24377A / ETEC) GN=selU PE=3 SV=1	364	41.167	6.65	14	28	14.5	21.2	2.001	1.039	1.516	0.757	1.459	1.927
P14375	Transcriptional regulatory protein ZraR OS=Escherichia coli (strain K12) GN=zraR PE=1 SV=2	441	48.364	5.63	40.9	49.1	48.3	54.1	1.202	1.182	1.323	1.101	1.119	1.017
P32152	Putative frv operon regulatory protein OS=Escherichia coli (strain K12) GN=frvR PE=3 SV=1	582	65.959	6.42	211.5	151.8	398.2	207.8	0.718	1.883	0.982	1.369	0.522	0.381
P10902	L-aspartate oxidase OS=Escherichia coli (strain K12) GN=nadB PE=1 SV=4	540	60.299	6.34	46.9	37.9	58	41.6	0.809	1.236	0.886	1.095	0.717	0.655
P13658	DNA relaxase MbeA OS=Escherichia coli GN=mbeA PE=1 SV=1	517	57.773	6.2	30.2	21.9	35	18.2	0.727	1.161	0.603	0.83	0.52	0.626
P37903	Universal stress protein F OS=Escherichia coli (strain K12) GN=uspF PE=1 SV=2	144	16.007	5.96	3.7	5.5	3.7		1.483	0.99	0.01	0.01	0.01	1.498
B1LDF8	Putative Holliday junction resolvase OS=Escherichia coli (strain SMS-3-5 / SECEC) GN=yqgF PE=3 SV=1	138	15.177	7.42	2.9		6.3	10.6	0.01	2.165	3.658	100	1.69	0.01
B5YS60	Ribosome maturation factor RimP OS=Escherichia coli O157:H7 (strain EC4115 / EHEC) GN=rimP PE=3 SV=2	152	16.811	4.7	235.4	134.6	315.5	182.7	0.572	1.34	0.776	1.357	0.579	0.427
P37177	Phosphoenolpyruvate-protein phosphotransferase PtsP OS=Escherichia coli (strain K12) GN=ptsP PE=3 SV=2	748	83.663	5.78	252	232.4	300.7	199.4	0.922	1.193	0.791	0.858	0.663	0.773
P37146	Ribonucleoside-diphosphate reductase 2 subunit beta OS=Escherichia coli (strain K12) GN=nrdF PE=1 SV=2	319	36.42	4.79	30.8	25.8	45.3	26.2	0.838	1.471	0.85	1.014	0.578	0.57
A8A249	Nucleoid-associated protein YejK OS=Escherichia coli O9:H4 (strain HS) GN=yejK PE=3 SV=1	335	37.799	4.97	212.8	102.5	123	185.7	0.482	0.578	0.872	1.811	1.509	0.833
P41039	Uncharacterized protein YbiI OS=Escherichia coli (strain K12) GN=ybiI PE=1 SV=1	88	9.75	5.21	75.7	63.6	74.9	80.5	0.84	0.99	1.063	1.265	1.074	0.849
P07102	Periplasmic AppA protein OS=Escherichia coli (strain K12) GN=appA PE=1 SV=2	432	47.027	6.73	6.3	10	8.3	10.3	1.594	1.312	1.628	1.021	1.241	1.215
P39901	Putative uncharacterized protein YbfI OS=Escherichia coli (strain K12) GN=ybfI PE=5 SV=1	65	7.815	9.85	101.8	105.4	96	111.7	1.036	0.943	1.098	1.06	1.164	1.098
P0ACW4	Uncharacterized protein YdcA OS=Escherichia coli (strain K12) GN=ydcA PE=4 SV=1	57	5.856	9.36	46.3	32.9	49.8	45.6	0.711	1.076	0.985	1.386	0.916	0.661
A7ZHJ3	Cell division protein ZapD OS=Escherichia coli O139:H28 (strain E24377A / ETEC) GN=zapD PE=3 SV=1	247	28.3	6.79	25	16.8	31.9	19.1	0.672	1.276	0.764	1.136	0.598	0.527
P75974	Putative lambdoid prophage e14 repressor protein C2 OS=Escherichia coli (strain K12) GN=cohE PE=4 SV=1	224	25.079	6.68	137.5	114.9	162.5	131.2	0.835	1.182	0.954	1.142	0.808	0.707
B6I9N0	UPF0757 protein YmgG OS=Escherichia coli (strain SE11) GN=ymgG PE=3 SV=1	114	10.8	10.46	74.3	56.4	74.7	68.6	0.759	1.005	0.923	1.217	0.918	0.755
Q8XED0	Macrolide export ATP-binding/permease protein MacB OS=Escherichia coli O157:H7 GN=macB PE=3 SV=1	648	70.677	6.49	140.1	103.5	170.9	65.2	0.739	1.22	0.466	0.63	0.382	0.606
P23325	Ankyrin repeat protein A OS=Escherichia coli (strain K12) GN=arpA PE=4 SV=3	728	82.545	8.27		1.9			100			0.01		100
P76206	Uncharacterized protein YdiY OS=Escherichia coli (strain K12) GN=ydiY PE=4 SV=1	252	27.59	5.27	23.4	21.2	44.5	18.7	0.908	1.9	0.801	0.882	0.422	0.478
A1ABL7	Cysteine desulfuration protein SufE OS=Escherichia coli O1:K1 / APEC GN=sufE PE=3 SV=1	138	15.771	6.55	14.8	14	13.3	12.7	0.947	0.898	0.86	0.909	0.958	1.054
